# Supplementary material for: Bioinformatics analysis of differentially expressed genes in hepatocellular carcinoma cells exposed to Swertiamarin
Source: J Cancer. 2019 Oct 21;10(26):6526–34. doi: 10.7150/jca.33666 (PMC6856900; doi:10.7150/jca.33666)
Supplement: Supplementary file 1 — Supplementary table. [file jcav10p6526s1.xlsx]

## Sheet: ExpressionData
mRNA Expression Profiling Data
All Gene expression value #Column A: GeneSymbol. #Column B~G: Normalized intensity of each sample. #Column H: Mean value of all control samples. #Column I: Mean value of all Swertiamarin_treated sample. #Column J: Fold change for Swertiamarin_treated sample vs control samples. #Column K: P value. #Column L: Significance. #Column M: Change trend.
GeneSymbol	Control_1	Control_2	Control_3	swertiamarin_1	swertiamarin_2	swertiamarin_3	Control_mean	swertiamarin_mean	FC (swertiamarin vs Control )	P value	Significance	Change
AATK	9.3679	9.58871	9.02098	10.1606	10.3155	9.97837	9.32586	10.1515	1.08853	0.0197049	Yes	Up
KAAG1	6.48251	7.00354	6.0849	9.16	10.2793	8.63577	6.52365	9.35835	1.43453	0.0132048	Yes	Up
KBTBD11-OT1	4.76258	5.54531	6.24186	7.00372	7.04336	6.74398	5.51658	6.93035	1.25628	0.0742264	No	No
RNU6ATAC	8.01269	8.1658	8.54445	9.34094	9.64763	8.85975	8.24098	9.28277	1.12642	0.0248576	Yes	Up
SF3B1	11.3152	11.1938	10.8913	12.6997	11.6406	12.1287	11.1334	12.1563	1.09188	0.0629338	No	No
PPP1R21	9.37631	9.42672	10.0348	9.86475	10.0246	9.90688	9.6126	9.93208	1.03324	0.267639	No	No
MON2	6.31997	6.66598	7.88906	9.70313	9.98181	9.37226	6.95834	9.68573	1.39196	0.0191165	Yes	Up
SNORD5	9.03921	9.42999	10.3165	11.8243	11.6027	11.4746	9.59524	11.6339	1.21246	0.0260267	Yes	Up
CNST	7.96145	7.94094	9.09624	10.3313	10.8163	9.98045	8.33288	10.376	1.24519	0.0155558	Yes	Up
FAM98B	5.20044	4.90955	4.67298	7.32714	7.14027	6.67696	4.92766	7.04812	1.43032	0.00125935	Yes	Up
KLHL7	11.5338	11.4733	12.7188	12.1085	12.211	12.2228	11.9086	12.1808	1.02285	0.571692	No	No
XLOC_l2_000018	7.94454	7.75061	7.1214	8.05851	8.29726	7.874	7.60551	8.07659	1.06194	0.190135	No	No
ADAMTS1	13.4955	13.1475	12.9435	14.8327	14.7616	14.6604	13.1955	14.7516	1.11793	0.00644318	Yes	Up
AKT1S1	7.81031	7.85442	4.67116	8.35209	8.31122	8.34389	6.77863	8.33573	1.22971	0.27756	No	No
SLC2A14	10.7476	11.1505	11.0624	12.4252	12.4925	12.5655	10.9869	12.4944	1.13721	0.00337369	Yes	Up
SYT16	5.35053	4.25179	4.28632	6.76824	6.36272	6.08889	4.62954	6.40662	1.38385	0.0213471	Yes	Up
SNORD30	5.42636	5.43346	5.4866	6.92576	6.50928	6.51991	5.44881	6.65165	1.22075	0.0115524	Yes	Up
TGFBR3	7.47054	6.93888	6.97687	7.9959	8.57932	8.31379	7.12877	8.29634	1.16378	0.00829631	Yes	Up
ZCCHC6	6.56111	6.36817	7.17163	7.92154	8.18354	7.97999	6.7003	8.02835	1.19821	0.0228422	Yes	Up
LOC100129447	4.48392	4.59974	4.86579	5.81085	5.54162	6.07363	4.64982	5.8087	1.24923	0.00485391	Yes	Up
AKR1B15	6.23296	5.96327	6.50228	6.83529	7.92233	7.31662	6.23284	7.35808	1.18053	0.0508608	No	No
F2R	10.3318	10.2638	10.7248	11.3602	11.7207	11.1911	10.4401	11.424	1.09424	0.00992131	Yes	Up
HES1	7.30145	6.81482	5.34446	11.9305	10.8541	10.679	6.48691	11.1546	1.71955	0.00438167	Yes	Up
PPP2R5C	12.0122	12.2053	12.3086	12.8192	12.9199	12.7004	12.1754	12.8132	1.05238	0.00533739	Yes	Up
SNORD26	5.9618	5.00186	2.55169	8.79758	7.59122	7.5139	4.50512	7.96757	1.76856	0.0603141	No	No
PHF12	7.01059	6.9204	6.79735	8.84287	8.56934	8.74603	6.90944	8.71941	1.26196	8.91611e-05	Yes	Up
INF2	10.1402	10.3876	8.30432	10.4521	10.6581	10.8845	9.61071	10.6649	1.10969	0.24745	No	No
lnc-PKMYT1-1	3.36853	3.995	3.69061	7.23455	7.27951	8.19412	3.68471	7.56939	2.05427	0.00127396	Yes	Up
XLOC_l2_000727	7.51064	7.30502	7.6714	7.33564	7.10069	7.26199	7.49569	7.23277	0.964925	0.117757	No	No
ZFYVE9	5.62386	5.63136	5.66377	6.02376	6.86171	6.81736	5.63966	6.56761	1.16454	0.0760463	No	No
SLC38A6	10.6153	10.6533	11.0714	11.3701	11.2885	11.1075	10.78	11.2554	1.0441	0.0627343	No	No
TTC23	7.75246	7.73616	7.76685	7.93387	7.44004	7.99654	7.75182	7.79015	1.00494	0.847912	No	No
lnc-CCDC38-1	5.97357	6.34699	6.59608	7.14065	7.20286	7.62284	6.30555	7.32212	1.16122	0.0134126	Yes	Up
HM13	10.9188	10.5634	9.26374	11.817	11.2912	11.307	10.2487	11.4717	1.11934	0.123994	No	No
lnc-ASB4-3	6.43408	6.71201	7.75534	8.87866	8.88667	9.08311	6.96714	8.94948	1.28453	0.0357187	Yes	Up
ZNRF4	4.56549	4.03178	4.13227	5.33756	5.5658	5.13739	4.24318	5.34692	1.26012	0.00707088	Yes	Up
DUSP1	13.3032	13.3463	13.8434	14.4883	14.5999	14.4239	13.4977	14.504	1.07456	0.0212256	Yes	Up
RIOK2	9.16707	9.18549	10.6755	10.5604	10.7663	10.5208	9.67602	10.6158	1.09713	0.198469	No	No
LHX6	8.04357	8.17096	8.98329	9.66331	9.33119	9.29948	8.39928	9.43133	1.12287	0.0573569	No	No
APCDD1	4.77196	5.05662	4.10313	5.85925	5.70139	5.64593	4.6439	5.73553	1.23507	0.0547137	No	No
RAB30	6.2285	6.01418	4.58443	7.914	7.57544	7.21336	5.60904	7.5676	1.34918	0.048243	Yes	Up
UBXN7-AS1	6.97262	7.07568	6.88592	8.37885	8.91792	7.924	6.97807	8.40692	1.20476	0.0342024	Yes	Up
DUSP10	10.7058	10.5045	11.3929	13.1272	12.9104	12.8575	10.8677	12.965	1.19298	0.0106624	Yes	Up
TOR1B	7.99186	7.61383	7.0855	9.06436	8.33058	8.43187	7.56373	8.60894	1.13819	0.0410673	Yes	Up
DIDO1	9.52188	9.56906	10.0344	8.41966	8.27815	8.79851	9.70846	8.49877	0.875399	0.00587884	Yes	Down
ZNRF2P1	5.26122	5.53582	6.92131	7.84447	8.17025	7.4575	5.90611	7.82407	1.32474	0.0496421	Yes	Up
RGMB-AS1	6.26294	6.30953	6.97067	7.90943	8.696	7.48989	6.51438	8.03177	1.23293	0.0294633	Yes	Up
FGD4	5.17781	5.01599	6.35252	7.01995	7.43872	6.8496	5.51544	7.10275	1.2878	0.0479184	Yes	Up
LOC100507306	6.12755	5.87016	7.48019	7.83647	8.08947	7.82569	6.49264	7.91721	1.21941	0.0999843	No	No
LOC102724434	7.27437	7.38366	8.28056	7.2338	7.59371	7.14545	7.6462	7.32432	0.957903	0.428444	No	No
SNORD91A	6.43427	6.26884	7.4229	8.63652	9.05001	8.19569	6.70867	8.62741	1.28601	0.0153935	Yes	Up
XLOC_l2_014697	8.57335	8.45955	9.08405	9.57146	9.45409	9.5702	8.70565	9.53192	1.09491	0.0451504	Yes	Up
LOC101928521	5.32358	5.65687	4.89131	5.77102	5.6967	5.87542	5.29059	5.78105	1.0927	0.151307	No	No
SNHG18	9.78282	10.1549	9.99057	10.7997	10.731	10.843	9.97609	10.7912	1.08171	0.0115116	Yes	Up
PRDM15	5.01522	4.82209	4.23857	6.51215	6.1205	6.24511	4.69196	6.29259	1.34114	0.00933647	Yes	Up
lnc-PHC3-1	5.50746	4.94131	2.60954	8.15913	7.3577	7.39685	4.35277	7.6379	1.75472	0.0559231	No	No
DHDDS	8.21006	8.25283	7.42876	8.48664	8.55374	8.75469	7.96388	8.59836	1.07967	0.131899	No	No
BCL2L11	7.90706	7.8539	8.88294	9.22505	9.17889	9.22305	8.21463	9.209	1.12105	0.0966855	No	No
XLOC_l2_009441	7.54925	7.64571	7.00026	8.52073	8.72773	8.27924	7.39841	8.50923	1.15014	0.0140297	Yes	Up
PRG4	3.26213	2.88438	4.53911	5.28909	6.6162	5.55904	3.56188	5.82144	1.63438	0.0264736	Yes	Up
BLZF1	10.2554	10.057	10.4216	10.4564	10.4656	10.4141	10.2446	10.4453	1.01959	0.194871	No	No
AFMID	7.6654	7.51123	5.05989	9.53462	8.36392	8.35627	6.74551	8.7516	1.2974	0.125642	No	No
CIT	8.97796	8.97984	9.1681	10.0124	10.3662	9.77027	9.04197	10.0496	1.11144	0.0185964	Yes	Up
NKD2	6.07363	6.22332	6.91206	7.63444	7.19104	7.49414	6.403	7.43987	1.16194	0.0379605	Yes	Up
TIMM8A	9.97998	10.1057	10.2965	11.1408	11.0658	10.9437	10.1274	11.0501	1.09111	0.00220907	Yes	Up
NPSR1-AS1	4.3382	4.26582	4.32911	7.80747	9.65238	7.20286	4.31105	8.22091	1.90694	0.0336111	Yes	Up
SNORD4A	10.3948	10.1849	8.93309	11.4717	11.2596	11.2054	9.8376	11.3122	1.1499	0.0795844	No	No
MLLT3	9.00735	9.0109	9.90082	9.58741	9.45455	9.41634	9.30636	9.4861	1.01931	0.608741	No	No
FAM120A	8.15107	8.19468	8.81781	10.0019	10.4247	9.97861	8.38785	10.1351	1.2083	0.00402971	Yes	Up
RBM33	6.21732	6.1286	6.1173	7.31687	7.90707	7.31075	6.15441	7.51156	1.22052	0.0185053	Yes	Up
SNORD45A	3.9752	4.08038	4.01531	5.86495	5.913	5.21612	4.02363	5.66469	1.40786	0.0168014	Yes	Up
SLMAP	9.54419	9.70055	10.3728	10.2013	10.4543	9.92663	9.8725	10.1941	1.03257	0.351241	No	No
SNORD42B	9.83572	9.42442	8.93544	12.8678	12.5889	12.2383	9.39852	12.565	1.33691	0.00097388	Yes	Up
P3H1	9.29975	9.09859	8.68064	9.74127	9.35968	9.59335	9.02633	9.56476	1.05965	0.078314	No	No
LRIG2	9.30326	9.50006	10.1238	8.43648	8.50993	8.90721	9.64236	8.61787	0.893752	0.0331441	Yes	Down
YOD1	11.9439	11.8415	12.5611	13.4375	13.4675	13.3831	12.1155	13.4294	1.10845	0.0268391	Yes	Up
METTL12	10.8567	10.909	10.1156	11.7153	11.3626	11.8374	10.6271	11.6384	1.09517	0.038362	Yes	Up
SCD5	8.49891	9.02287	9.076	9.17921	9.19806	9.44688	8.86592	9.27472	1.04611	0.143166	No	No
WDR93	6.10705	6.50482	6.07859	7.35728	7.63249	7.01699	6.23015	7.33559	1.17743	0.00931598	Yes	Up
LOC730098	8.39437	8.41513	8.05256	9.56569	9.18542	9.3757	8.28735	9.3756	1.13131	0.00253117	Yes	Up
SLC43A1	8.36833	8.67297	7.79412	9.58009	9.46028	9.62042	8.27847	9.5536	1.15403	0.034708	Yes	Up
RUNX1	8.99385	9.15754	8.86404	10.2796	10.0383	10.327	9.00514	10.215	1.13435	0.000612483	Yes	Up
LINC00442	7.77323	7.94223	7.31183	8.22589	8.20951	8.10345	7.67576	8.17961	1.06564	0.110595	No	No
lnc-SLC7A13-2	6.79931	6.51102	7.0068	8.94025	8.86653	8.94002	6.77238	8.9156	1.31647	0.00363297	Yes	Up
CLPSL1	9.23962	9.35579	8.82086	10.3959	10.2388	10.2054	9.13876	10.28	1.12488	0.0119503	Yes	Up
ART3	5.05741	5.27171	4.42035	5.74629	6.19873	6.23005	4.91649	6.05836	1.23225	0.0266738	Yes	Up
LINC00856	5.55672	5.52505	5.94642	6.39128	6.35866	6.50304	5.67606	6.41766	1.13065	0.0231507	Yes	Up
C5orf42	7.82568	7.75498	8.40537	8.32736	8.24114	8.24068	7.99534	8.26973	1.03432	0.313748	No	No
lnc-C16orf42-1	3.15402	3.47001	2.83232	5.91295	4.65382	4.87626	3.15212	5.14767	1.63309	0.0209129	Yes	Up
TMEM245	10.4317	10.5547	10.5107	10.9274	10.5977	10.6746	10.499	10.7332	1.02231	0.131037	No	No
SNORD91B	6.43683	5.90215	6.97879	8.39544	8.63941	7.60452	6.43926	8.21312	1.27548	0.0157901	Yes	Up
KLHL21	10.9868	11.1014	11.6762	12.4099	12.0442	12.3321	11.2548	12.262	1.08949	0.0246194	Yes	Up
CAMK2D	8.02845	7.95997	8.88727	10.0125	10.4045	9.66743	8.2919	10.0281	1.20939	0.0115497	Yes	Up
LINC01087	4.35097	4.13465	4.93671	5.57029	5.94377	5.02633	4.47411	5.51346	1.2323	0.0446617	Yes	Up
XLOC_l2_015206	8.18805	8.47636	8.45799	9.21643	9.37681	9.35127	8.37414	9.31484	1.11233	0.00278232	Yes	Up
OGDH	6.35979	6.42923	2.93176	9.0443	8.64518	8.60571	5.24026	8.76506	1.67264	0.0905128	No	No
GPC6	7.38484	7.28423	7.99787	7.84975	7.63591	7.84385	7.55565	7.7765	1.02923	0.430191	No	No
lnc-RPS6-1	3.47147	2.89778	2.90238	6.13595	6.28235	4.73542	3.09055	5.71791	1.85013	0.0220839	Yes	Up
CREB3L2	12.0409	12.0089	12.2457	13.3215	13.2403	13.125	12.0985	13.2289	1.09344	0.000385469	Yes	Up
SNORD117	2.73394	3.18894	3.06261	6.2732	6.56542	5.81932	2.99516	6.21931	2.07645	0.000609952	Yes	Up
lnc-TMEM41B-3	2.86269	2.51116	3.45742	5.87891	6.42284	5.61451	2.94376	5.97209	2.02873	0.00125856	Yes	Up
RFC2	10.6748	10.436	9.60478	11.6531	11.3372	11.2516	10.2385	11.414	1.11481	0.05421	No	No
KLF5	9.2274	9.2202	9.58164	11.365	11.0441	11.0599	9.34308	11.1563	1.19407	0.000366901	Yes	Up
PPP1R32	4.79541	4.35816	2.52494	5.74152	6.06425	6.13992	3.89284	5.9819	1.53664	0.0910599	No	No
LINC01012	5.88312	5.96794	6.11371	8.35111	8.16609	7.85439	5.98826	8.12386	1.35663	0.00122326	Yes	Up
LRCH1	7.0667	7.25806	6.67971	8.56823	8.58527	8.56676	7.00149	8.57342	1.22451	0.0114338	Yes	Up
FAM35A	9.44465	9.48056	10.5233	10.8347	10.8836	10.5586	9.81617	10.7589	1.09604	0.107169	No	No
MICU1	7.63124	7.55613	8.73561	8.74606	8.58291	8.31544	7.97433	8.54814	1.07196	0.267982	No	No
CAPRIN1	9.2105	9.11855	10.0758	9.74916	10.0213	9.64845	9.46827	9.8063	1.0357	0.38703	No	No
FLJ43315	8.41018	8.47938	8.05532	9.64244	9.3309	9.37825	8.31496	9.45053	1.13657	0.00303884	Yes	Up
LINC00102	4.96964	3.94368	4.65648	6.15346	5.97909	5.19122	4.52327	5.77459	1.27664	0.0419478	Yes	Up
MYZAP	6.64211	7.09134	6.65773	7.80322	7.8274	7.88863	6.79706	7.83975	1.1534	0.0170489	Yes	Up
CSF2	9.98905	9.63964	8.91048	10.467	10.7064	10.4977	9.51305	10.557	1.10974	0.0743572	No	No
KLF6	9.16268	9.17406	8.23808	10.3619	9.94779	9.86304	8.85828	10.0576	1.13539	0.0420317	Yes	Up
TRAPPC3	9.263	9.54026	8.64187	10.1492	9.48408	9.8012	9.14838	9.8115	1.07249	0.11997	No	No
FGFR1	8.16626	8.01643	8.41064	9.34861	9.16087	8.77915	8.19778	9.09621	1.10959	0.0150622	Yes	Up
TAB2	6.88644	6.38028	7.26045	10.0152	10.9756	9.58227	6.84239	10.191	1.48939	0.0043551	Yes	Up
RAB19	4.61003	4.30262	3.71931	6.88823	7.32581	6.23079	4.21065	6.81494	1.6185	0.00362151	Yes	Up
HID1	5.97875	6.32066	7.02024	7.50709	7.8556	7.38551	6.43988	7.58274	1.17746	0.0472808	Yes	Up
NUTM2B-AS1	10.6905	10.7423	11.3076	11.1733	11.1701	11.0866	10.9135	11.1433	1.02106	0.364674	No	No
ATP8B2	5.49874	4.72045	4.60085	6.41896	6.35321	6.15783	4.94001	6.31	1.27732	0.0320773	Yes	Up
SACS	10.306	10.5349	11.614	11.3728	11.4563	11.1486	10.8183	11.3259	1.04692	0.334541	No	No
LINC00632	10.7536	10.544	10.4219	11.6045	11.1964	11.5477	10.5732	11.4495	1.08288	0.00664313	Yes	Up
FLCN	8.59493	8.5349	8.28356	9.88266	9.76773	9.00305	8.47113	9.55115	1.12749	0.0473201	Yes	Up
CERS6	10.9012	10.6023	11.3474	11.8315	11.6881	11.3538	10.9503	11.6245	1.06157	0.0693465	No	No
TLE1	9.07105	9.17243	7.1772	10.1942	9.60363	9.89379	8.47356	9.8972	1.16801	0.152266	No	No
SNORD19	4.61505	4.49607	5.79763	6.33127	6.30932	5.98001	4.96958	6.20687	1.24897	0.0876008	No	No
STK35	4.00239	2.77837	3.72949	5.66846	6.01348	5.38775	3.50342	5.6899	1.6241	0.0142899	Yes	Up
LINC00334	6.05951	6.21615	6.65889	7.47116	7.78775	7.42868	6.31151	7.56253	1.19821	0.00694638	Yes	Up
lnc-RPS27L-2	6.31796	6.39704	6.23079	7.96094	7.9945	7.65947	6.31526	7.87164	1.24645	0.00133362	Yes	Up
XLOC_l2_006578	7.2644	7.2148	6.62518	7.84968	8.086	7.79343	7.03479	7.9097	1.12437	0.0351563	Yes	Up
lnc-FOXI2-1	7.04525	7.04836	8.08805	8.4922	8.52467	8.47238	7.39389	8.49642	1.14911	0.0861628	No	No
SKI	7.79595	7.97431	8.56057	9.37472	9.26403	8.99515	8.11027	9.2113	1.13576	0.0249882	Yes	Up
lnc-GDI2-1	4.26822	4.11999	3.37952	6.29786	5.40151	4.82032	3.92258	5.50657	1.40381	0.0448512	Yes	Up
STARD5	6.81152	6.91397	6.72969	7.85442	7.89006	7.90944	6.8184	7.88464	1.15638	0.00120247	Yes	Up
GARNL3	4.14963	4.42495	5.14708	6.04554	6.26059	5.62275	4.57389	5.97629	1.30661	0.0226454	Yes	Up
lnc-OLR1-3	7.48457	7.40598	6.3357	8.63445	8.62975	7.94805	7.07542	8.40408	1.18779	0.0483126	Yes	Up
DUSP4	11.8743	11.9276	10.9598	13.2286	13.2473	13.2851	11.5872	13.2537	1.14382	0.0334307	Yes	Up
NR1D2	7.40163	7.48545	7.94416	9.71474	9.63657	9.18481	7.61041	9.51204	1.24987	0.00129122	Yes	Up
CDR2	9.79113	9.76458	8.52645	11.103	10.4456	11.0929	9.36072	10.8805	1.16236	0.0479327	Yes	Up
lnc-MAGEB1-1	6.2118	6.67351	6.66002	7.76637	8.11186	8.41011	6.51511	8.09611	1.24267	0.0031581	Yes	Up
lnc-SERAC1-5	8.37246	8.57717	9.53641	10.3199	10.6542	10.2063	8.82868	10.3935	1.17724	0.0358941	Yes	Up
XLOC_l2_005695	5.70588	5.45389	6.56896	7.34477	8.44464	7.24338	5.90958	7.6776	1.29918	0.0266451	Yes	Up
lnc-IAH1-2	3.72147	3.52242	2.66111	6.76992	7.24535	4.88758	3.30167	6.30095	1.90841	0.0364996	Yes	Up
lnc-C7orf62-3	3.79801	4.37613	4.74123	6.10691	5.77466	5.37675	4.30512	5.75277	1.33626	0.0159004	Yes	Up
PLCB4	8.82655	8.49825	9.05374	9.53721	9.20929	9.15047	8.79284	9.29899	1.05756	0.0706709	No	No
XLOC_l2_003647	6.87105	7.19472	6.7579	8.2218	7.94223	8.19888	6.94122	8.12097	1.16996	0.00279402	Yes	Up
MAML2	6.99073	7.25737	7.76049	8.82762	8.28066	9.38913	7.3362	8.83247	1.20396	0.0228178	Yes	Up
lnc-LRRC30-2	4.60613	4.48102	4.70425	6.80055	7.47721	5.82098	4.59713	6.69958	1.45734	0.0462794	Yes	Up
PCCB	9.97647	9.84699	9.0372	10.8902	10.6011	10.5669	9.62022	10.6861	1.11079	0.0555458	No	No
C14orf159	11.0518	11.0637	11.3323	11.4251	11.4184	11.2354	11.1493	11.3596	1.01887	0.139789	No	No
ANAPC1	9.03866	9.10286	8.45204	9.73254	9.37065	9.21682	8.86452	9.44	1.06492	0.0948589	No	No
8-Mar	6.42545	6.50113	6.39735	8.06308	7.92937	7.89761	6.44131	7.96335	1.23629	6.36185e-05	Yes	Up
lnc-PHACTR4-2	5.57664	5.35891	2.50005	8.44341	7.87101	7.46515	4.47853	7.92652	1.76989	0.0640135	No	No
INVS	9.50641	9.23221	9.8848	10.3237	10.5873	10.1807	9.54114	10.3639	1.08623	0.0285262	Yes	Up
lnc-AEBP2-2	2.77815	2.84668	2.54972	6.27558	4.50107	4.78031	2.72485	5.18565	1.9031	0.0434643	Yes	Up
MIPEPP3	6.29678	5.71284	7.27905	6.24573	6.06899	6.43598	6.42956	6.25023	0.972109	0.735869	No	No
FMN2	7.78754	7.41643	7.8945	7.65843	7.20231	7.94785	7.69949	7.60286	0.98745	0.732504	No	No
ERBB3	9.32712	9.51779	9.67149	10.6821	11.0738	10.4577	9.50547	10.7379	1.12965	0.00832709	Yes	Up
SLC2A3	7.93262	8.02549	7.30263	10.3557	10.4093	9.79623	7.75358	10.1871	1.31386	0.00137239	Yes	Up
LINC-PINT	9.75751	9.91286	9.76935	11.9362	11.7659	11.7925	9.81324	11.8315	1.20567	1.03322e-05	Yes	Up
EIF4E	10.3483	10.2467	10.8186	11.0922	10.9692	10.9271	10.4712	10.9962	1.05014	0.0870755	No	No
GCSAM	4.64825	4.64529	3.55673	6.89348	6.73403	6.98443	4.28343	6.87065	1.60401	0.0161359	Yes	Up
NPLOC4	12.1393	11.7114	11.5932	12.2841	12.191	12.0553	11.8146	12.1768	1.03065	0.148665	No	No
SPRY1	9.45844	9.49113	10.5458	11.2103	11.3862	10.8432	9.83181	11.1466	1.13372	0.0491913	Yes	Up
ZCCHC11	5.93663	6.35297	6.75268	7.21732	7.26253	6.88385	6.34743	7.12123	1.12191	0.061926	No	No
ANKRD20A2	7.4843	7.41928	6.87619	8.23075	8.41723	8.16881	7.25992	8.27226	1.13944	0.0228341	Yes	Up
N6AMT1	10.161	10.2127	10.1474	10.9345	10.7348	10.869	10.1737	10.8461	1.06609	0.00393728	Yes	Up
lnc-ZNF423-3	7.25079	7.49312	7.05337	8.52502	8.87704	7.94523	7.26576	8.4491	1.16286	0.0321527	Yes	Up
ANTXR1	9.90222	9.94257	9.30645	11.0007	10.7587	10.4836	9.71708	10.7476	1.10606	0.0184905	Yes	Up
RSRP1	11.0763	10.927	11.103	12.9811	13.371	12.6466	11.0354	12.9996	1.17798	0.00785386	Yes	Up
lnc-OSBPL9-2	5.41811	5.65211	6.07847	6.60915	6.82121	6.29756	5.71623	6.57597	1.1504	0.0272788	Yes	Up
RPS27	12.8231	12.948	12.9912	13.6234	13.6102	13.4255	12.9208	13.553	1.04894	0.00182857	Yes	Up
SNORD74	7.19219	7.17679	7.35908	9.47684	9.24208	8.13347	7.24269	8.95079	1.23584	0.0515504	No	No
HIPK2	9.35848	9.48773	9.61283	9.64837	9.68837	9.70974	9.48635	9.68216	1.02064	0.109153	No	No
XLOC_l2_015174	6.39983	6.46775	7.59122	8.08306	8.18572	7.80855	6.8196	8.02578	1.17687	0.079034	No	No
CENPL	7.65231	7.66527	6.65539	8.57052	8.42041	8.1966	7.32432	8.39584	1.1463	0.0733543	No	No
GABBR1	7.4384	7.26225	7.43991	8.39618	8.84739	7.94919	7.38019	8.39759	1.13786	0.0529812	No	No
SLC15A4	10.5829	10.8919	9.92886	11.389	11.3481	11.3206	10.4679	11.3525	1.08451	0.0886746	No	No
PIK3AP1	3.72707	2.70831	4.10835	5.29635	4.42366	5.44021	3.51458	5.05341	1.43784	0.0465386	Yes	Up
MALAT1	11.715	11.3642	11.6455	13.4621	13.1685	12.865	11.5749	13.1652	1.13739	0.0029012	Yes	Up
KCNJ13	5.37501	5.70679	4.49601	7.03863	5.90593	6.02646	5.1926	6.32367	1.21782	0.0905731	No	No
SLC30A1	9.61733	9.67772	10.7729	12.1461	12.1889	11.994	10.0227	12.1097	1.20823	0.0283898	Yes	Up
XLOC_l2_009332	5.9738	5.94539	5.19918	6.63158	6.70542	6.64337	5.70612	6.66012	1.16719	0.0628379	No	No
SYNRG	8.43293	8.27323	8.92302	8.8306	9.21849	8.90039	8.54306	8.98316	1.05152	0.141792	No	No
KIAA1804	10.021	10.0082	10.2286	11.24	11.1956	11.0429	10.086	11.1595	1.10644	0.000382687	Yes	Up
MAPK8	6.79098	6.94439	7.74648	8.20754	7.89778	7.66633	7.16062	7.92388	1.10659	0.106093	No	No
ELMO2	9.204	9.13909	8.88792	10.2545	9.65694	10.0403	9.077	9.98391	1.09991	0.0184268	Yes	Up
LINC01315	5.9648	6.24623	6.48254	8.08736	8.08596	7.64311	6.23119	7.93881	1.27404	0.00125333	Yes	Up
LOC643733	4.85116	3.95139	5.25322	5.43729	5.99735	5.86311	4.68525	5.76592	1.23065	0.0901896	No	No
ZNF483	7.86866	7.56142	6.84666	8.62324	8.46502	8.47958	7.42558	8.52262	1.14774	0.0647349	No	No
SUGT1P3	5.5491	5.73838	7.20778	7.82711	8.10137	7.73842	6.16509	7.88896	1.27962	0.075654	No	No
LTC4S	5.49834	5.83695	4.10604	6.92195	6.97826	6.67008	5.14711	6.85676	1.33216	0.0797177	No	No
lnc-NIF3L1-1	7.01972	7.24535	7.7095	8.87941	8.56217	8.77549	7.32486	8.73902	1.19306	0.00968112	Yes	Up
BMP2K	7.34673	7.32035	8.38211	8.89179	8.91466	8.973	7.68306	8.92648	1.16184	0.0700874	No	No
NOL4L	6.26095	6.24338	6.36671	6.9029	6.24049	6.79727	6.29035	6.64689	1.05668	0.221971	No	No
PRPS1	9.1946	9.07877	7.45977	10.3838	10.8339	9.9654	8.57771	10.3944	1.21179	0.0656719	No	No
SNORD38A	10.418	10.3329	10.6146	12.3382	13.1397	11.7994	10.4552	12.4258	1.18848	0.0321554	Yes	Up
lnc-CETP-1	8.93159	8.71819	8.62772	11.3842	11.0703	11.2827	8.75917	11.2457	1.28388	4.30582e-05	Yes	Up
lnc-TNFRSF17-1	4.15316	3.18706	2.53876	7.02749	6.51803	6.12306	3.29299	6.5562	1.99095	0.00787075	Yes	Up
CBFA2T2	10.2052	10.4523	10.6964	11.0249	11.0484	11.0607	10.4513	11.0447	1.05677	0.0519128	No	No
MPV17	12.3593	12.4764	12.3258	12.5077	12.5655	12.466	12.3872	12.5131	1.01016	0.0921874	No	No
FAM46B	8.19273	7.84435	6.25117	9.62636	9.4053	9.01174	7.42942	9.3478	1.25821	0.0743443	No	No
LOC100129931	6.85131	7.06114	7.39955	8.11923	8.16374	8.16195	7.104	8.14831	1.147	0.0218514	Yes	Up
SPG7	8.14027	8.05766	6.34306	7.85073	7.55629	7.77952	7.51366	7.72885	1.02864	0.749893	No	No
XLOC_l2_007191	6.50624	5.71346	6.96678	7.80049	8.03112	7.66098	6.39549	7.83086	1.22443	0.0496622	Yes	Up
lnc-SLCO1A2-1	4.10985	4.48753	3.67634	5.47902	5.42176	5.43955	4.09124	5.44678	1.33133	0.028079	Yes	Up
lnc-COL4A2-3	7.3112	7.22852	6.51598	8.36867	7.69219	8.37191	7.01856	8.14426	1.16039	0.0298512	Yes	Up
PKD1L2	7.99202	8.06469	7.78954	9.02108	8.48934	8.61246	7.94875	8.70763	1.09547	0.0248829	Yes	Up
GUSBP2	8.37104	8.30331	7.26326	9.49808	9.461	9.17603	7.9792	9.37837	1.17535	0.0507323	No	No
AGPAT4	8.53736	8.56923	7.64269	8.50057	8.43223	8.45974	8.24976	8.46418	1.02599	0.55353	No	No
SSH1	8.79708	8.72554	9.78905	10.345	10.0991	10.2936	9.10389	10.2459	1.12544	0.0735124	No	No
FAM104B	9.20011	9.00076	8.91555	9.72819	9.59751	9.76288	9.03881	9.69619	1.07273	0.00518344	Yes	Up
SNORA28	3.64367	3.67126	4.64884	6.09352	7.38857	5.49724	3.98792	6.32645	1.5864	0.0321435	Yes	Up
CCDC186	6.22327	5.96878	6.08503	8.14978	8.37992	7.85319	6.09236	8.12763	1.33407	0.00149322	Yes	Up
NPEPPS	10.4203	10.4762	10.591	11.5098	11.4422	11.3684	10.4959	11.4402	1.08997	0.000166941	Yes	Up
DSP	11.4632	11.6631	11.7452	12.2682	12.2345	12.3647	11.6239	12.2891	1.05723	0.00669224	Yes	Up
AGAP1-IT1	5.37248	5.16193	6.61081	7.46077	7.63985	6.83492	5.71507	7.31185	1.2794	0.0512201	No	No
lnc-TLE3-8	7.02639	6.46215	6.6213	8.59219	8.79701	8.08885	6.70328	8.49269	1.26695	0.00314699	Yes	Up
lnc-HBEGF-2	4.03366	4.40529	2.67205	5.59206	5.38455	5.31238	3.70367	5.42967	1.46602	0.0784128	No	No
NR1D1	7.44255	7.51081	6.15804	9.52932	9.31374	9.23454	7.03713	9.3592	1.32997	0.030018	Yes	Up
SLC43A2	4.56019	4.91956	5.21989	6.03883	6.13256	5.91775	4.89988	6.02972	1.23058	0.0192176	Yes	Up
N4BP3	4.54875	3.70082	2.567	6.1432	5.58279	6.30877	3.60552	6.01159	1.66733	0.038931	Yes	Up
SLC16A10	5.93929	6.40096	7.81562	8.54205	8.4024	8.33276	6.71862	8.42574	1.25409	0.0924418	No	No
SNORA80A	8.82655	9.09298	9.44855	10.8669	10.7954	10.3086	9.12269	10.657	1.16818	0.00365852	Yes	Up
LOC100303749	3.44076	4.13103	3.51056	7.90539	8.10527	6.82118	3.69412	7.61062	2.0602	0.00287869	Yes	Up
HIATL1	10.5855	10.5655	10.5504	11.0804	11.0438	10.9001	10.5671	11.0081	1.04173	0.0129507	Yes	Up
SLED1	2.49441	2.53978	2.46752	7.54037	8.79136	6.32796	2.50057	7.55323	3.0206	0.0191661	Yes	Up
KDM4A-AS1	11.1406	11.0834	11.0063	11.4293	11.3307	11.3323	11.0768	11.3641	1.02594	0.00525402	Yes	Up
TCTEX1D4	11.0691	11.2403	9.54543	11.5448	11.6958	11.5373	10.6183	11.5926	1.09176	0.211311	No	No
LOC100996557	7.9945	8.0279	7.12921	9.01131	8.55855	8.8507	7.7172	8.80685	1.1412	0.0483734	Yes	Up
CCNL1	11.3286	11.0423	11.3171	11.8786	12.5679	11.7821	11.2293	12.0762	1.07541	0.0613175	No	No
lnc-SUSD1-2	9.34283	9.4672	9.33387	12.1504	12.0704	10.5594	9.3813	11.5934	1.2358	0.0497213	Yes	Up
KLHL15	5.54615	5.38119	5.58455	7.21483	8.30428	7.29634	5.50397	7.60515	1.38176	0.0237813	Yes	Up
SNORD36A	11.734	11.6191	11.2034	13.2019	13.3463	13.2412	11.5188	13.2631	1.15143	0.00561491	Yes	Up
lnc-SCCPDH-1	5.50263	5.06678	5.47044	4.60559	5.48521	4.50518	5.34662	4.86533	0.909982	0.260156	No	No
HIST1H2BF	2.5021	2.63273	2.96224	6.01372	6.7753	4.61289	2.69902	5.80063	2.14916	0.0342935	Yes	Up
B3GALNT2	8.95848	8.74537	9.88892	9.78335	9.7766	9.31051	9.19759	9.62349	1.04631	0.354871	No	No
IGSF3	6.28171	6.39124	5.79832	7.02598	6.79393	7.021	6.15709	6.94697	1.12829	0.0343788	Yes	Up
ATL2	8.54372	8.67418	9.06958	9.77679	10.1003	9.69789	8.7625	9.85833	1.12506	0.00642867	Yes	Up
TPPP	7.04802	6.63001	7.98886	9.55822	9.65369	9.5557	7.2223	9.58921	1.32772	0.026986	Yes	Up
OR5D13	3.1076	3.71093	2.61144	6.28022	6.50799	5.42654	3.14332	6.07158	1.93158	0.00307526	Yes	Up
ABCA1	9.41588	9.62681	9.93832	11.146	11.1707	10.6598	9.66034	10.9922	1.13787	0.00419842	Yes	Up
SNORA80B	8.14292	8.25612	9.16613	10.1268	10.2029	9.78517	8.52172	10.0383	1.17797	0.0295489	Yes	Up
lnc-F13A1-4	6.61937	6.44607	6.46254	8.26882	8.76066	8.03995	6.50933	8.35648	1.28377	0.00935937	Yes	Up
LINC01336	3.79186	3.8037	4.24042	4.67935	3.62974	4.94555	3.94533	4.41821	1.11986	0.363017	No	No
HAS1	3.97267	4.29816	5.02578	5.70175	5.58566	5.45617	4.4322	5.58119	1.25924	0.0597548	No	No
CCDC144A	7.59376	7.47499	8.20398	7.97457	8.67242	7.7154	7.75757	8.1208	1.04682	0.377887	No	No
LOC652276	6.59047	6.69458	6.53176	8.76361	8.43563	8.18657	6.6056	8.46194	1.28102	0.00502669	Yes	Up
OXR1	8.5765	8.73361	9.76049	10.1429	9.86167	9.60396	9.02354	9.86952	1.09375	0.137071	No	No
AKR1E2	9.41618	9.61801	9.07632	10.6168	10.484	10.4831	9.37017	10.528	1.12356	0.0130372	Yes	Up
TNFRSF21	11.7504	11.8922	12.7766	13.2328	13.2677	13.2607	12.1397	13.2538	1.09177	0.0737958	No	No
MSI2	8.90306	8.93389	9.36041	9.50068	9.66268	9.47831	9.06579	9.54723	1.05311	0.0672054	No	No
DRGX	7.0602	6.64676	6.81065	7.71473	8.2661	7.65442	6.83921	7.87841	1.15195	0.0158743	Yes	Up
LINC01121	5.37346	5.21265	5.15519	6.62481	6.13953	6.41548	5.2471	6.39327	1.21844	0.00625092	Yes	Up
RGS3	12.4334	12.4168	11.8726	13.5681	13.9175	13.5032	12.241	13.6629	1.11616	0.00462144	Yes	Up
lnc-EFR3B-3	9.00671	9.22757	9.74067	9.50022	9.82228	9.57469	9.32498	9.6324	1.03297	0.29399	No	No
CLIP2	9.1268	8.94905	8.90433	9.8548	9.56554	9.88276	8.99339	9.7677	1.0861	0.00493627	Yes	Up
SVIL	9.32059	9.413	8.96473	9.59929	9.83885	9.79056	9.23277	9.7429	1.05525	0.0447514	Yes	Up
SNORA77	8.39458	8.67237	8.85604	9.61553	9.7669	9.36667	8.641	9.58303	1.10902	0.00642283	Yes	Up
CXADR	5.65882	4.80387	5.92013	7.41023	7.16298	6.96692	5.46094	7.18004	1.3148	0.0247493	Yes	Up
LRP5L	7.1303	7.32626	7.80187	8.96327	8.35734	8.48509	7.41948	8.6019	1.15937	0.0122852	Yes	Up
SNORA57	10.628	10.7954	10.6965	12.3453	12.4585	11.9643	10.7066	12.2561	1.14472	0.00521384	Yes	Up
THRB	7.45636	7.43068	8.77425	9.48379	9.02616	9.32798	7.8871	9.27931	1.17652	0.0776423	No	No
SPSB1	8.58665	8.5481	8.65606	10.2611	9.76579	10.0852	8.59694	10.0373	1.16755	0.00769976	Yes	Up
DDX25	4.54161	3.81	5.58055	6.11425	6.66625	6.01919	4.64405	6.26657	1.34937	0.0720471	No	No
lnc-H2AFY2-1	5.94531	5.50645	5.18051	7.88116	7.80074	6.62814	5.54409	7.43668	1.34137	0.0246576	Yes	Up
PIAS1	10.4203	10.2925	9.99825	11.1213	11.2763	11.3514	10.237	11.2497	1.09892	0.00519887	Yes	Up
lnc-POLD3-4	6.21296	6.51639	6.67545	7.68228	8.23471	7.11852	6.46827	7.6785	1.1871	0.0480653	Yes	Up
CCDC148	7.62839	7.25091	8.12602	8.10687	8.23572	8.50554	7.66844	8.28271	1.0801	0.120907	No	No
lnc-ZNF567-1	7.92509	7.29164	8.30836	9.14708	9.3971	9.14594	7.8417	9.23004	1.17705	0.0346746	Yes	Up
SNORD17	8.61081	8.14611	7.80747	9.60478	9.27651	9.04261	8.18813	9.30797	1.13676	0.0209637	Yes	Up
lnc-CD1D-3	8.17977	7.70187	8.72717	9.91909	10.8637	9.45894	8.20293	10.0806	1.2289	0.0249359	Yes	Up
FOS	6.11436	5.67119	6.50821	7.50825	8.12635	6.98786	6.09792	7.54082	1.23662	0.0277961	Yes	Up
lnc-PIGF-3	5.22568	4.64314	4.74762	5.40244	6.52686	5.22089	4.87215	5.71673	1.17335	0.163181	No	No
PRADC1	9.01389	8.95342	8.25815	9.75404	10.1431	9.73077	8.74182	9.87597	1.12974	0.0245012	Yes	Up
GPR107	9.92643	9.99299	10.5968	10.8583	10.8071	10.8336	10.1721	10.833	1.06497	0.089526	No	No
RMND5A	7.40886	7.37464	7.06076	8.04764	7.48784	7.82515	7.28142	7.78688	1.06942	0.0703478	No	No
lnc-LAT2-1	7.0314	7.24174	6.77739	7.93699	8.28603	7.71114	7.01684	7.97805	1.13699	0.0121717	Yes	Up
NUPL1	10.3735	10.3094	11.5066	11.3499	11.3701	11.0988	10.7298	11.2729	1.05062	0.295591	No	No
ZNF550	9.35435	9.28576	9.528	10.4624	10.2414	10.1255	9.38937	10.2764	1.09447	0.00268693	Yes	Up
lnc-RP11-178D12.1.1-1	5.5982	6.0422	7.47777	8.50899	8.75685	7.89754	6.37272	8.38779	1.3162	0.0533291	No	No
PPM1J	9.00795	9.44839	9.36569	10.5396	10.4288	10.4413	9.27401	10.4699	1.12895	0.00899875	Yes	Up
CLDN10	7.53005	7.4173	8.8265	8.98729	9.47574	8.75389	7.92461	9.0723	1.14483	0.110102	No	No
lnc-KCNS3-3	4.72025	3.43788	3.83338	5.87275	5.09918	5.58079	3.99717	5.51757	1.38037	0.0361167	Yes	Up
MSMO1	10.9819	11.1102	10.6889	14.2114	14.2495	14.0013	10.927	14.1541	1.29533	9.94624e-05	Yes	Up
lnc-NADSYN1-1	9.88378	9.95942	9.49688	11.4876	11.1708	11.3536	9.78003	11.3373	1.15923	0.00162767	Yes	Up
MPDU1	9.82293	9.84086	8.31178	10.3683	10.215	9.92487	9.32519	10.1694	1.09053	0.233495	No	No
TLX1NB	4.42555	4.80096	4.59665	5.81715	5.03435	5.48074	4.60772	5.44408	1.18151	0.0477921	Yes	Up
SMG1	8.78184	8.56869	8.49241	10.0134	10.2797	9.45685	8.61431	9.91664	1.15118	0.0227672	Yes	Up
LOC101928430	12.602	12.4917	13.0659	13.8424	13.6698	13.8156	12.7199	13.776	1.08303	0.0194053	Yes	Up
MACROD2	8.34	8.14924	9.19262	8.72117	8.87129	8.70174	8.56062	8.76473	1.02384	0.59136	No	No
SNORD58C	9.76435	9.37903	10.3102	11.4338	12.043	11.0528	9.81785	11.5099	1.17234	0.0129437	Yes	Up
ABL1	8.86256	8.95931	7.90416	9.66542	10.0582	9.86393	8.57534	9.86252	1.1501	0.0502192	No	No
SNORD57	9.23184	8.81086	9.52628	10.4793	10.746	9.70799	9.18966	10.3111	1.12203	0.0477261	Yes	Up
LOC102725134	4.83154	5.14276	6.23587	4.61098	4.65063	4.51743	5.40339	4.59301	0.850025	0.196431	No	No
FLJ13224	6.30661	6.50826	7.29764	7.74915	7.70771	7.21333	6.70417	7.55673	1.12717	0.0870118	No	No
lnc-PSPC1-1	3.37606	4.09641	2.5605	5.9933	5.63509	5.46702	3.34433	5.69847	1.70392	0.023733	Yes	Up
ZNF511	10.4055	10.4202	9.61057	11.2047	11.3733	11.1784	10.1454	11.2521	1.10909	0.0476177	Yes	Up
MAPKAPK5-AS1	12.9739	12.9776	12.5547	13.6955	13.4707	13.5165	12.8354	13.5609	1.05652	0.0202218	Yes	Up
CSGALNACT2	7.72327	7.83592	7.60358	9.49183	9.35032	9.25706	7.72092	9.3664	1.21312	6.72555e-05	Yes	Up
RHOB	8.86379	8.80396	9.71949	10.3638	10.3155	10.0399	9.12908	10.2397	1.12166	0.0519112	No	No
ZNF730	4.43957	2.60419	3.36229	5.05436	5.63919	5.78429	3.46868	5.49261	1.58349	0.0468587	Yes	Up
DOCK9	7.05872	6.98288	7.37556	9.57624	9.33466	9.43253	7.13906	9.44781	1.3234	0.000315227	Yes	Up
XLOC_l2_015512	6.35964	6.15995	5.36346	6.9563	7.25849	6.82953	5.96102	7.01477	1.17677	0.0579092	No	No
DNMT3A	10.2269	9.76992	10.477	10.8341	10.9311	10.8468	10.158	10.8706	1.07016	0.072035	No	No
SNORA11	4.71745	4.61264	4.63339	5.56177	5.9368	5.69561	4.65449	5.73139	1.23137	0.00653833	Yes	Up
FITM2	7.56298	7.78728	8.05051	9.64306	9.41836	9.11029	7.80026	9.39057	1.20388	0.0016565	Yes	Up
lnc-AC110373.1-1	6.09986	6.13523	6.75122	7.34505	7.2413	7.69772	6.32877	7.42802	1.17369	0.0167923	Yes	Up
H1F0	12.3265	12.4383	11.4326	13.1973	13.52	13.1347	12.0658	13.284	1.10096	0.0481429	Yes	Up
EXOC7	10.6635	10.8642	11.4518	12.0561	12.3595	11.8461	10.9932	12.0873	1.09952	0.0239319	Yes	Up
DCBLD2	11.7065	11.5095	11.4649	12.5051	12.1802	12.0588	11.5603	12.248	1.05949	0.018571	Yes	Up
SNORD69	9.35287	9.31663	7.57715	11.0448	10.7346	10.2088	8.74889	10.6627	1.21875	0.0659935	No	No
PLB1	5.48386	5.24372	5.63132	5.61854	5.21366	5.6514	5.45297	5.49453	1.00762	0.829663	No	No
MNT	10.5037	10.4427	10.8915	11.4815	11.3587	11.4282	10.6126	11.4228	1.07634	0.0231967	Yes	Up
SNORD36B	5.36328	4.48602	2.67715	6.83154	6.98843	6.46914	4.17548	6.76304	1.6197	0.0770399	No	No
ZBTB24	8.86006	9.108	10.1149	10.3206	10.2763	10.2085	9.36097	10.2685	1.09695	0.140739	No	No
RPS6KA5	8.87995	8.62391	10.3227	9.71047	9.97351	9.59407	9.27552	9.75935	1.05216	0.458422	No	No
STAM	8.36529	8.47239	8.46526	9.53854	9.49979	9.24785	8.43431	9.42873	1.1179	0.00383089	Yes	Up
LOC100507506	4.37682	4.10466	4.23559	4.78997	4.96871	4.74667	4.23902	4.83512	1.14062	0.00486656	Yes	Up
LOC102723828	6.29964	6.19704	5.7779	7.50052	7.35254	7.93524	6.09153	7.5961	1.24699	0.0032306	Yes	Up
lnc-EIF4E1B-1	5.00884	4.90214	5.3198	5.57334	5.39024	5.36621	5.07693	5.44326	1.07216	0.0805204	No	No
NRIP3	7.40273	7.88383	7.72658	8.81656	8.30336	8.56654	7.67105	8.56215	1.11616	0.0122352	Yes	Up
lnc-SPSB4-1	4.99587	4.73261	4.92736	7.65476	8.0433	6.17225	4.88528	7.2901	1.49226	0.0494435	Yes	Up
WHAMMP3	8.97355	9.15792	8.9177	8.99972	9.33264	9.32104	9.01639	9.2178	1.02234	0.209411	No	No
PPARD	8.4278	8.32401	8.44886	8.96373	8.71645	8.75107	8.40022	8.81042	1.04883	0.0185775	Yes	Up
SDC1	12.364	12.4445	12.1199	13.3953	13.3569	13.3238	12.3095	13.3586	1.08523	0.00659843	Yes	Up
lnc-TPSG1-1	4.58967	4.49089	4.86389	6.15624	6.3108	6.1659	4.64815	6.21098	1.33623	0.00151513	Yes	Up
CLEC19A	8.22403	8.48096	7.06952	10.5156	10.0945	9.71794	7.92484	10.1094	1.27566	0.0205303	Yes	Up
PTPN14	10.1539	10.0398	10.1852	10.509	10.2465	10.4659	10.1263	10.4071	1.02773	0.0539959	No	No
MOB3B	5.58664	5.35516	5.65671	6.3672	6.30149	6.36893	5.53284	6.34587	1.14695	0.00916332	Yes	Up
TAF1B	7.59844	7.45721	8.05043	8.25015	8.03542	8.11082	7.70203	8.13213	1.05584	0.126256	No	No
EDRF1	8.87581	9.10979	9.13502	9.72093	9.71415	9.71005	9.04021	9.71504	1.07465	0.0145207	Yes	Up
SLC25A27	6.22271	5.99508	7.06858	8.05	7.40877	7.5142	6.42879	7.65765	1.19115	0.0426181	Yes	Up
ABI3BP	7.20483	7.45509	8.3757	8.40884	8.36244	8.41082	7.67854	8.39404	1.09318	0.181929	No	No
SNORD31	6.28825	6.21483	5.5867	7.47054	7.22757	6.90828	6.02992	7.20213	1.1944	0.0158485	Yes	Up
C1orf226	7.15841	7.14145	7.20058	8.45783	8.34662	9.05871	7.16681	8.62105	1.20291	0.0217898	Yes	Up
KIF13A	7.69482	7.46515	8.2384	9.44588	9.51732	9.59111	7.79945	9.5181	1.22036	0.014937	Yes	Up
HECTD2	8.16228	8.24829	9.09372	8.48014	8.59154	8.31218	8.50143	8.46129	0.995278	0.906865	No	No
RNF216	10.5499	10.7209	10.6537	11.0562	10.8983	11.1713	10.6415	11.0419	1.03763	0.0184212	Yes	Up
SKP2	7.10526	7.51789	7.75907	8.88914	8.88391	8.54892	7.46074	8.77399	1.17602	0.00769716	Yes	Up
SNORD28	5.50043	5.22988	2.45811	9.97954	9.13115	8.36635	4.39614	9.15901	2.08342	0.0235525	Yes	Up
ANXA2R	11.0967	11.4189	11.2726	12.4326	12.2679	12.3921	11.2627	12.3642	1.0978	0.00174674	Yes	Up
ATM	10.1913	10.2061	9.7238	10.5851	10.5539	10.3045	10.0404	10.4811	1.0439	0.089591	No	No
lnc-MFAP5-1	9.85759	9.98364	9.51823	11.2755	11.1807	11.4967	9.78648	11.3176	1.15645	0.00144542	Yes	Up
SNORA81	4.39839	4.5548	5.00414	5.85795	6.50401	5.43418	4.65244	5.93205	1.27504	0.0338931	Yes	Up
LOC727751	8.07238	7.85835	7.99657	10.1916	10.4459	9.50078	7.97577	10.0461	1.25958	0.01464	Yes	Up
WDR33	8.59976	8.529	9.78736	8.99194	8.89148	9.07405	8.97204	8.98583	1.00154	0.976237	No	No
LOC100133130	4.70668	4.23663	4.40273	6.4271	6.6655	6.12361	4.44868	6.4054	1.43984	0.000779512	Yes	Up
SFTA1P	12.572	12.5947	12.5607	13.1971	13.2622	13.1989	12.5758	13.2194	1.05118	0.000162354	Yes	Up
NFIB	9.78815	9.71713	9.37201	10.1397	9.96265	10.0509	9.62576	10.0511	1.04418	0.0649761	No	No
SPTLC3	7.96368	7.37751	8.46559	8.23852	8.32821	8.25253	7.93559	8.27309	1.04253	0.395443	No	No
ANKRD33B	11.0581	10.8652	11.0159	11.6264	11.243	11.6717	10.9797	11.5137	1.04863	0.042958	Yes	Up
LOC729866	4.9083	4.86206	5.07498	5.97086	5.9411	6.13409	4.94844	6.01535	1.2156	0.000276618	Yes	Up
ELK4	6.81904	6.86216	7.18896	7.70308	8.37026	7.87521	6.95672	7.98285	1.1475	0.0183617	Yes	Up
SNRNP48	9.09761	8.78584	8.31464	9.7724	9.46316	9.51548	8.7327	9.58368	1.09745	0.0486059	Yes	Up
XLOC_l2_005438	5.35537	5.18411	5.86119	7.65835	7.88122	6.53337	5.46689	7.35765	1.34586	0.0284665	Yes	Up
IL31RA	8.25415	7.80101	8.63218	9.5326	9.74922	9.61063	8.22911	9.63082	1.17033	0.0222198	Yes	Up
TCP11L2	7.46454	7.76608	7.48413	9.06287	9.45233	9.72193	7.57158	9.41238	1.24312	0.00345563	Yes	Up
ENSA	10.9651	10.8891	8.7976	11.7474	11.4379	11.2545	10.2173	11.4799	1.12358	0.213959	No	No
LOC102725022	7.74205	7.51276	7.56263	8.64437	8.71994	8.61119	7.60582	8.6585	1.13841	0.00115109	Yes	Up
lnc-GALNTL4-2	5.36232	5.86602	6.22706	6.7766	7.23665	6.80689	5.81847	6.94005	1.19276	0.0268461	Yes	Up
lnc-COMMD2-1	3.125	2.64562	2.65871	6.0235	5.51175	3.55473	2.80978	5.02999	1.79018	0.0924112	No	No
FEM1B	8.45379	8.64518	9.585	10.5036	11.0537	10.3435	8.89466	10.6336	1.1955	0.0195649	Yes	Up
SYNE3	6.85746	7.04554	8.12349	9.74007	9.51967	9.72387	7.34216	9.6612	1.31585	0.0247041	Yes	Up
FAM209B	5.86908	5.89072	6.66974	7.23228	7.64171	7.46099	6.14318	7.44499	1.21191	0.0239921	Yes	Up
LINC01273	8.11356	8.35349	8.50303	9.00656	8.73513	8.78935	8.32336	8.84368	1.06251	0.0242619	Yes	Up
PDPR	6.61145	6.13062	5.96198	7.48921	6.71331	6.82976	6.23468	7.01076	1.12448	0.0694519	No	No
FAM117B	8.75237	8.32266	9.46474	9.86597	9.83744	9.47871	8.84659	9.72737	1.09956	0.104494	No	No
TWIST1	9.7361	9.51693	8.50843	10.5109	10.655	10.21	9.25382	10.4586	1.1302	0.0729628	No	No
lnc-SPATA9-1	6.0833	6.28323	6.29516	7.90034	9.06017	7.28724	6.22056	8.08258	1.29933	0.0674799	No	No
KMT2A	9.14538	9.08488	9.12033	9.27433	9.08383	9.32365	9.11686	9.22727	1.01211	0.267441	No	No
CA5B	5.97263	6.12879	6.74761	7.25986	7.23702	7.18051	6.28301	7.2258	1.15005	0.0562814	No	No
LOC102724155	4.75385	3.92539	6.06784	7.2588	7.26603	6.91864	4.9157	7.14782	1.45408	0.065549	No	No
DST	8.34753	8.42929	9.34492	9.25064	9.35095	9.1207	8.70725	9.24077	1.06127	0.234012	No	No
NSF	9.25934	9.30735	10.0869	10.1341	10.0983	9.89789	9.5512	10.0434	1.05154	0.202127	No	No
UBE4B	10.7654	10.6912	11.2339	11.3411	11.6615	11.5534	10.8968	11.5187	1.05707	0.0466195	Yes	Up
MLLT4	8.59882	8.0745	8.7016	9.2525	9.55634	8.8536	8.45831	9.22081	1.09015	0.053611	No	No
lnc-LTBP3-2	14.0278	12.8246	12.3342	14.8862	14.8036	14.4927	13.0622	14.7275	1.12749	0.0732443	No	No
FAM138E	3.74215	4.53921	4.70036	5.77153	5.1702	5.56788	4.32724	5.5032	1.27176	0.0370881	Yes	Up
CHRNG	5.254	5.27372	5.82643	6.80479	7.01167	7.20265	5.45138	7.00637	1.28525	0.00415896	Yes	Up
PCGF3	9.79761	9.61878	9.87258	9.46344	9.48062	9.56311	9.76299	9.50239	0.973308	0.0583889	No	No
lnc-WDR60-2	3.62045	3.25644	2.52468	4.89452	5.76282	5.23539	3.13386	5.29758	1.69043	0.00716756	Yes	Up
SASH1	5.57175	4.77199	6.33994	8.27515	9.12224	7.76419	5.56123	8.38719	1.50816	0.00972111	Yes	Up
CLK1	11.2644	11.226	10.843	12.4316	12.3702	12.2278	11.1111	12.3432	1.11089	0.00478968	Yes	Up
SNORD54	9.55313	9.78308	8.84929	12.762	13.2449	11.9063	9.39517	12.6378	1.34513	0.00357595	Yes	Up
KLF2	11.6836	11.7717	12.0844	13.1364	12.9712	13.0282	11.8466	13.0453	1.10119	0.00464632	Yes	Up
CHD6	8.96551	8.94816	9.75994	9.10831	9.06149	9.26794	9.22454	9.14591	0.991477	0.799443	No	No
PTP4A1	11.9674	11.8943	11.8473	12.4095	12.382	12.2723	11.903	12.3546	1.03794	0.00133133	Yes	Up
LOC102724301	6.82756	6.72757	5.75324	7.88694	7.91573	7.40715	6.43612	7.7366	1.20206	0.0445418	Yes	Up
LOC102723367	5.36991	4.9083	5.87444	6.85057	6.87763	6.82739	5.38422	6.85186	1.27258	0.0339844	Yes	Up
SLFNL1-AS1	7.55103	7.7003	7.0542	8.65846	8.95333	8.62371	7.43518	8.74516	1.17619	0.00913823	Yes	Up
CREG2	4.29981	4.44741	4.82803	5.42654	6.18507	5.8074	4.52508	5.80634	1.28314	0.0113377	Yes	Up
lnc-AK4-1	4.67646	4.86228	4.7425	6.2827	6.39186	6.50539	4.76041	6.39332	1.34302	5.10765e-05	Yes	Up
WNK1	6.58056	7.03348	6.52022	8.07692	8.79584	7.66336	6.71142	8.17871	1.21863	0.0300214	Yes	Up
lnc-CASP9-3	3.46176	3.8077	2.5117	5.27787	4.53172	4.94577	3.26039	4.91845	1.50855	0.0309908	Yes	Up
lnc-C9orf170-2	7.75521	7.78847	7.84714	8.81057	9.25126	8.573	7.79694	8.87828	1.13869	0.0302336	Yes	Up
SFMBT2	3.94674	3.5807	4.06338	6.58199	7.24317	6.08576	3.8636	6.63697	1.71782	0.00656549	Yes	Up
lnc-ARHGAP17-3	7.09333	7.13514	6.66451	9.08231	8.45981	8.20728	6.96433	8.58313	1.23244	0.0105491	Yes	Up
SH3RF2	9.98058	10.153	8.83575	11.1633	11.2361	11.4774	9.65646	11.2923	1.1694	0.0519891	No	No
SENP7	7.77396	7.80494	8.29887	9.05002	8.32536	8.483	7.95926	8.61946	1.08295	0.0805972	No	No
ARHGAP8	5.37222	4.78031	5.22697	6.7999	6.56006	6.79184	5.1265	6.71727	1.3103	0.00523796	Yes	Up
SNORA71A	6.7647	6.6886	6.67974	7.84692	7.26642	7.20568	6.71101	7.43967	1.10858	0.0680677	No	No
MAPK6	11.1486	11.0545	10.9922	11.6734	12.0612	11.948	11.0651	11.8942	1.07493	0.0103934	Yes	Up
C14orf37	4.75618	5.27102	6.19552	6.79667	6.94145	6.76564	5.40757	6.83458	1.26389	0.0748203	No	No
ZDHHC8	7.7536	7.97273	7.72799	8.03671	8.14456	8.25022	7.81811	8.14383	1.04166	0.0326919	Yes	Up
EXOC6	7.46409	7.08492	8.0467	8.23249	8.47472	7.98616	7.5319	8.23112	1.09283	0.113123	No	No
ASTL	7.02796	6.5717	5.14164	8.26849	7.76834	8.54379	6.2471	8.19354	1.31157	0.0601833	No	No
ZNF451	8.14685	8.18625	8.62706	9.25049	9.31766	9.05288	8.32005	9.20701	1.1066	0.0144744	Yes	Up
PRRG1	9.68551	9.79728	9.15508	11.5302	11.2872	11.2772	9.54595	11.3649	1.19054	0.00524576	Yes	Up
lnc-SKIV2L2-1	7.85812	8.14786	9.14915	9.35971	10.1065	9.68158	8.38504	9.71592	1.15872	0.0559	No	No
PSMB11	5.48168	5.66985	5.62679	6.04544	6.09432	6.01002	5.59278	6.04993	1.08174	0.00718338	Yes	Up
lnc-RP11-1105G2.3.1-2	3.33791	2.60393	4.52932	5.5602	5.7955	5.40081	3.49038	5.5855	1.60025	0.059514	No	No
FOXP1	11.9154	12.0813	12.3615	12.5808	12.6161	12.4974	12.1194	12.5648	1.03675	0.0670459	No	No
lnc-NNT-3	4.85327	4.60001	4.39078	7.21011	7.29541	6.66392	4.61469	7.05648	1.52913	0.000976946	Yes	Up
SNORD46	6.56661	6.4663	6.75674	8.63218	9.05445	7.32109	6.59655	8.3359	1.26368	0.0758017	No	No
LINC00937	7.33329	7.3218	6.96263	8.35621	8.2596	8.1835	7.2059	8.26644	1.14718	0.00613057	Yes	Up
ZGRF1	7.06836	6.76471	7.95946	7.71794	8.37661	7.74392	7.26418	7.94616	1.09388	0.193754	No	No
C8G	9.70842	9.78694	9.29565	10.4786	10.8988	10.3231	9.597	10.5669	1.10106	0.0138774	Yes	Up
CPT1A	9.36474	9.35919	10.578	11.3757	11.1991	11.3115	9.76732	11.2954	1.15645	0.0615313	No	No
C20orf96	7.20835	6.35082	7.2588	8.01002	8.14559	7.90327	6.93932	8.01963	1.15568	0.0600174	No	No
AVL9	8.45329	8.44101	8.38948	10.1686	9.69704	9.95829	8.42793	9.94132	1.17957	0.00709619	Yes	Up
FAM204A	9.85443	9.95425	10.789	10.4436	10.4445	10.369	10.1992	10.419	1.02155	0.535805	No	No
COG5	9.75512	10.0444	11.0186	11.3407	11.6281	11.3802	10.2727	11.4497	1.11457	0.0841566	No	No
lnc-M6PR-3	5.51261	4.6619	3.78481	6.3412	6.5089	6.30608	4.65311	6.38539	1.37229	0.0716561	No	No
GEM	10.3106	10.1054	12.0388	12.7151	12.6801	12.366	10.8183	12.5871	1.1635	0.0976558	No	No
SVILP1	5.37881	5.26712	4.86606	7.68906	7.88827	7.65398	5.17066	7.74377	1.49764	0.000870037	Yes	Up
MINPP1	7.95275	7.31461	7.66783	9.02931	9.32565	8.49306	7.64506	8.94934	1.1706	0.0150956	Yes	Up
lnc-MOCS2-1	3.05549	4.3682	4.31118	5.56666	5.82544	5.02952	3.91163	5.47387	1.39939	0.047174	Yes	Up
SLC25A20	9.45023	9.45457	9.15707	10.5474	10.4516	10.4038	9.35395	10.4676	1.11906	0.00291403	Yes	Up
DHX57	7.07352	6.75003	7.51883	9.4656	9.97603	9.23593	7.11413	9.55919	1.34369	0.00143825	Yes	Up
LOC101059954	9.12031	8.85018	6.32828	10.194	9.97777	9.79946	8.09959	9.99041	1.23345	0.165321	No	No
HIST1H1D	12.9034	12.3072	11.7807	13.7943	13.7285	13.5996	12.3305	13.7075	1.11168	0.0474457	Yes	Up
LINC00883	7.09515	6.88163	7.86264	7.63361	7.63642	7.521	7.2798	7.59701	1.04357	0.398564	No	No
PDK4	8.07663	8.25059	9.33904	10.2631	10.4027	10.1535	8.55542	10.2731	1.20078	0.0450424	Yes	Up
LINC00707	9.37708	9.04767	9.5571	10.4542	9.99917	10.2284	9.32728	10.2273	1.09649	0.0109879	Yes	Up
MORF4L2-AS1	5.78707	5.50755	6.66677	6.05823	6.10981	6.04952	5.98713	6.07252	1.01426	0.829773	No	No
MTRR	7.68191	7.78107	7.14939	9.38007	8.52381	8.57116	7.53746	8.82501	1.17082	0.023447	Yes	Up
lnc-AC040934.1-3	5.81356	5.68095	5.43247	7.77712	7.46295	6.98061	5.64232	7.40689	1.31274	0.00719655	Yes	Up
DMBX1	3.98787	4.13227	3.23716	5.28426	5.08156	4.9277	3.78577	5.09784	1.34658	0.0299076	Yes	Up
ANXA11	8.23657	8.20811	7.79445	8.47175	8.14848	8.64361	8.07971	8.42128	1.04228	0.16883	No	No
lnc-SGSM2-1	9.31315	9.27406	9.99802	11.3428	11.1446	11.0829	9.52841	11.1901	1.17439	0.012572	Yes	Up
COL5A1-AS1	3.71773	3.23411	4.11186	5.29905	4.2747	4.83996	3.6879	4.80457	1.30279	0.0470886	Yes	Up
LOC283140	10.7254	10.8586	11.5119	11.8528	11.6217	11.7719	11.032	11.7488	1.06498	0.0889673	No	No
FAM124B	7.5528	7.77501	7.47635	10.0386	10.299	9.42633	7.60139	9.92131	1.3052	0.00690729	Yes	Up
RAB28	9.7757	9.76399	10.2934	10.4566	10.6054	10.2707	9.94438	10.4443	1.05027	0.0840338	No	No
FOXP4-AS1	10.26	10.1966	10.7956	11.3819	11.5294	11.2899	10.4174	11.4004	1.09436	0.0244411	Yes	Up
lnc-NOS2-2	7.12592	7.56578	6.7706	9.32906	9.65193	8.94418	7.1541	9.30839	1.30113	0.00230597	Yes	Up
INPP5F	9.76475	9.71901	10.7597	11.2327	11.3629	10.8584	10.0811	11.1513	1.10616	0.0701126	No	No
LOC102723817	10.8381	10.5068	11.326	12.1179	12.1344	12.1379	10.8903	12.1301	1.11384	0.0348284	Yes	Up
FXYD5	8.93197	9.1755	7.57583	9.49519	9.34791	9.33126	8.5611	9.39145	1.09699	0.236215	No	No
BMS1P6	7.16822	7.17986	7.77569	8.0529	8.39788	8.30188	7.37459	8.25089	1.11883	0.0304741	Yes	Up
RASSF3	6.00888	5.5338	3.90527	8.49228	7.01776	6.92369	5.14932	7.47791	1.45221	0.0487083	Yes	Up
GREB1L	6.25815	6.4495	6.16477	6.60685	7.44477	7.06321	6.29081	7.03828	1.11882	0.0779736	No	No
RUNX2	8.80684	8.82393	9.03403	11.1754	11.3813	10.3435	8.88827	10.9667	1.23384	0.0183228	Yes	Up
NFATC1	9.0744	9.40224	9.32763	9.2912	8.84318	9.36102	9.26809	9.16513	0.988891	0.62254	No	No
NIPAL3	11.5756	11.5035	11.3886	11.741	11.1149	11.6267	11.4892	11.4942	1.00044	0.981997	No	No
lnc-C1orf124-2	8.24918	7.94777	8.21404	8.72796	8.32912	8.57288	8.137	8.54332	1.04994	0.0559238	No	No
FRMD5	9.09628	8.95393	10.283	9.52494	9.49336	9.76724	9.44441	9.59518	1.01596	0.757085	No	No
USP31	7.92725	7.76375	8.61949	7.60087	7.01574	7.45911	8.1035	7.35857	0.908074	0.0871877	No	No
FOSL2	8.58476	8.63907	8.3698	9.15313	9.96648	9.83798	8.53121	9.65253	1.13144	0.0367041	Yes	Up
RPS24	11.2823	11.4143	11.4287	12.4917	12.3647	12.3972	11.3751	12.4179	1.09167	8.54411e-05	Yes	Up
lnc-SLTM-2	6.17824	6.02225	4.55434	7.08833	7.92583	6.98993	5.58494	7.3347	1.3133	0.0564107	No	No
lnc-CAPN13-1	4.17538	4.29456	3.57721	5.30803	5.45389	5.2215	4.01572	5.32781	1.32674	0.0200619	Yes	Up
TET2	8.69814	8.53796	9.99432	8.0995	8.29869	8.231	9.07681	8.20973	0.904473	0.199125	No	No
lnc-EIF3A-2	7.85446	8.0776	7.71128	10.1609	10.3363	9.60457	7.88111	10.0339	1.27316	0.00360389	Yes	Up
GBX2	8.1273	7.98316	8.9836	11.2533	11.4454	10.7022	8.36469	11.1336	1.33103	0.00284711	Yes	Up
C10orf12	7.12784	7.37449	8.15496	8.83129	9.30603	9.44531	7.55243	9.19421	1.21738	0.0164399	Yes	Up
ASB14	6.80297	6.47479	7.69816	8.96106	8.51554	8.55964	6.99197	8.67875	1.24124	0.0309825	Yes	Up
RGS16	7.47122	7.60476	8.29506	10.7593	11.0963	10.0927	7.79035	10.6494	1.367	0.00199349	Yes	Up
XLOC_l2_015716	4.39178	4.59132	3.66001	7.04283	9.61675	6.72057	4.21437	7.79339	1.84924	0.0493688	Yes	Up
LOC101929741	4.56205	4.15623	4.44423	5.78578	5.50004	5.63797	4.38751	5.64126	1.28576	0.00172106	Yes	Up
XLOC_l2_004596	4.91972	4.61421	4.80813	5.87587	5.88818	5.42382	4.78069	5.72929	1.19842	0.0105444	Yes	Up
WLS	9.30447	9.18619	9.52612	9.81051	9.89609	9.70807	9.33893	9.80489	1.04989	0.0246533	Yes	Up
SLC17A5	9.85828	9.74637	10.7591	11.009	11.0719	11.2545	10.1213	11.1118	1.09787	0.0839207	No	No
RCAN3	9.15292	8.99806	9.6286	10.4313	10.2852	10.1574	9.25986	10.2913	1.11139	0.0199422	Yes	Up
XLOC_l2_005871	10.2676	10.4485	10.5902	11.3139	11.3142	11.2124	10.4354	11.2802	1.08095	0.00643882	Yes	Up
AMBRA1	8.52201	8.10216	7.56137	9.2304	8.86722	8.84518	8.06185	8.98093	1.114	0.0629183	No	No
SPRR2A	2.75018	3.78038	4.0492	5.02728	5.00496	4.86811	3.52659	4.96678	1.40838	0.0657875	No	No
KIZ	7.83197	8.03819	8.58353	8.69006	8.67035	8.63476	8.15123	8.66506	1.06304	0.148285	No	No
SUV420H1	9.71377	10.1182	9.91876	10.6985	10.5131	10.726	9.9169	10.6459	1.07351	0.010549	Yes	Up
CCSER2	11.7273	11.6174	12.4084	11.8608	11.7646	11.7971	11.9177	11.8075	0.990756	0.700461	No	No
PIBF1	10.2344	9.50602	10.2341	10.2794	10.4922	9.99524	9.99152	10.2556	1.02643	0.413567	No	No
BMP6	6.64876	6.55503	8.20422	8.75914	8.78718	9.14405	7.136	8.89679	1.24675	0.0743263	No	No
BMS1P17	8.69971	8.67909	9.40115	9.66659	9.52407	9.29722	8.92665	9.49596	1.06378	0.123595	No	No
KLK9	5.63551	5.4673	4.78246	6.49809	6.34251	6.49157	5.29509	6.44406	1.21699	0.0434343	Yes	Up
CITED2	10.0288	10.2958	8.92158	12.6619	12.8296	11.8286	9.74874	12.4401	1.27607	0.00844579	Yes	Up
lnc-AC002365.1-1	4.39892	4.29955	4.74865	5.78301	5.71329	6.02201	4.48238	5.83944	1.30275	0.0019853	Yes	Up
lnc-PITRM1-6	3.90178	4.18598	4.37517	5.23966	5.38057	5.34311	4.15431	5.32111	1.28087	0.00879828	Yes	Up
LOC100506929	2.59543	2.5614	4.39271	5.5895	4.53902	5.61823	3.18318	5.24892	1.64896	0.054936	No	No
LOC102725126	7.8332	7.2258	8.4138	8.28972	8.65403	8.02354	7.82427	8.32243	1.06367	0.288622	No	No
LOC100505771	9.8925	9.90063	9.99196	10.6234	10.7202	10.5425	9.92837	10.6287	1.07054	0.000819628	Yes	Up
4-Sep	5.78946	5.44052	4.68671	6.55248	6.37684	6.55457	5.30556	6.49463	1.22412	0.0631226	No	No
RPL28	11.8677	11.9073	10.8569	13.0753	12.8822	12.669	11.544	12.8755	1.11534	0.0485642	Yes	Up
SNORD80	11.218	11.4963	10.04	12.9954	13.116	12.9291	10.9181	13.0135	1.19192	0.0407121	Yes	Up
ARID4B	6.2199	5.90627	6.71247	7.62442	7.64205	7.01818	6.27955	7.42822	1.18292	0.0217581	Yes	Up
lnc-NAV1-1	7.62577	7.59998	7.59346	9.4115	9.28777	9.29453	7.6064	9.33127	1.22677	0.000276497	Yes	Up
SSPO	7.15165	7.42552	6.9335	7.4254	7.38846	7.36261	7.17022	7.39216	1.03095	0.258176	No	No
lnc-GCNT2-2	7.33609	6.98859	5.46331	8.83557	9.01624	8.13746	6.596	8.66309	1.31339	0.0513206	No	No
PLEKHM3	6.75751	6.81854	7.75683	8.05589	7.98915	8.05753	7.11096	8.03419	1.12983	0.103228	No	No
HEY1	10.1737	10.0213	11.3719	11.8308	12.0589	11.6862	10.5223	11.8586	1.127	0.0806922	No	No
DENND3	10.6217	10.3591	11.0146	11.3132	11.4881	11.0257	10.6651	11.2757	1.05725	0.065653	No	No
PHACTR1	7.41332	7.39691	7.79421	7.7896	7.72197	7.80473	7.53481	7.7721	1.03149	0.205584	No	No
PRO0628	9.45679	9.35094	10.3595	11.5797	11.7186	10.8511	9.72242	11.3831	1.17081	0.017469	Yes	Up
DACT3	8.05873	8.23496	8.47667	9.36629	9.2303	9.2579	8.25679	9.28483	1.12451	0.00797139	Yes	Up
SNORA53	6.02116	6.3892	6.58662	7.31322	8.05316	7.09712	6.33233	7.48783	1.18248	0.0369281	Yes	Up
RALGPS1	5.58006	5.61434	6.56277	6.62097	6.61126	6.64972	5.91906	6.62732	1.11966	0.158695	No	No
ABHD12	9.30891	9.28172	8.30205	10.2292	10.4277	10.0213	8.96423	10.226	1.14076	0.0496747	Yes	Up
lnc-AC069257.9.1-5	8.71664	8.71872	9.52987	8.8891	9.14249	8.80568	8.98841	8.94576	0.995254	0.893557	No	No
LUC7L3	13.3368	13.0586	12.9476	13.7645	13.9358	13.566	13.1143	13.7554	1.04888	0.0154276	Yes	Up
SNORD4B	9.20138	9.49769	10.2506	11.2783	11.7007	11.1379	9.64988	11.3723	1.17849	0.0157344	Yes	Up
LCN2	4.58989	3.86055	5.54867	6.57857	6.05564	6.09592	4.66637	6.24338	1.33795	0.0713159	No	No
SNORD3B-1	11.0588	11.1852	11.61	13.5444	15.4279	13.4581	11.2847	14.1435	1.25333	0.039737	Yes	Up
FLJ26850	5.15264	5.25226	5.96838	6.62974	6.51639	6.781	5.45776	6.64238	1.21705	0.0350792	Yes	Up
LMTK2	7.26444	6.91743	8.97056	9.63609	10.0213	9.26907	7.71748	9.64215	1.24939	0.0809308	No	No
RTN4R	9.19484	9.19925	9.41743	10.8972	10.7142	10.7389	9.27051	10.7834	1.1632	0.000124042	Yes	Up
FOXK2	10.839	10.66	11.0057	11.229	11.0968	11.2031	10.8349	11.1763	1.03151	0.0601419	No	No
lnc-FAM83G-2	5.06083	4.89332	4.3792	5.74417	5.48305	6.14016	4.77778	5.78913	1.21168	0.0227769	Yes	Up
GABPB1	10.0053	10.0044	11.4177	10.5511	10.1164	10.2694	10.4758	10.3123	0.984395	0.765792	No	No
C3orf52	10.5051	10.5775	11.5494	12.0369	12.3174	11.9777	10.8773	12.1107	1.11339	0.0563228	No	No
NIPAL4	10.4731	10.5619	11.3253	11.9946	12.0652	11.7876	10.7868	11.9491	1.10776	0.0403202	Yes	Up
lnc-AP4E1-1	4.90158	4.30767	2.62626	7.30328	7.47921	6.05075	3.94517	6.94441	1.76023	0.0273481	Yes	Up
IVNS1ABP	9.23347	9.30626	9.6393	10.0044	10.0521	9.65819	9.39301	9.90489	1.0545	0.0438197	Yes	Up
WHSC1L1	10.2561	10.2914	10.7661	10.8608	10.791	10.7867	10.4379	10.8128	1.03593	0.147482	No	No
lnc-CHPF2-1	7.56171	7.83331	7.46645	9.2799	9.48194	8.92348	7.62049	9.22844	1.211	0.0021123	Yes	Up
LYST	10.0793	10.3218	9.83748	10.5369	10.4154	10.4633	10.0796	10.4719	1.03892	0.0991127	No	No
SYT9	6.26728	6.07639	5.87247	7.01662	6.57712	7.13767	6.07205	6.91047	1.13808	0.0196381	Yes	Up
SNORD21	8.62682	8.54771	9.44623	11.3053	12.4521	10.7201	8.87359	11.4925	1.29514	0.0185496	Yes	Up
LOC101928817	4.74092	4.95682	5.89763	6.3294	6.41009	6.15428	5.19846	6.29792	1.2115	0.0844582	No	No
PPP4R2	9.55298	9.36668	8.62257	10.0348	10.1982	10.0228	9.18074	10.0853	1.09852	0.0808992	No	No
TFPI2	10.4871	10.3974	11.3925	12.4095	12.4364	11.8568	10.759	12.2342	1.13711	0.0241742	Yes	Up
lnc-ATP1A1OS-1	4.90116	4.91111	2.61062	6.42074	7.66369	6.0292	4.14096	6.70454	1.61908	0.0575825	No	No
FAM138D	5.18028	5.26954	5.12375	7.0066	6.66312	7.20304	5.19119	6.95759	1.34027	0.00518106	Yes	Up
ZC3HAV1	9.03858	9.38431	7.45007	11.1773	11.3694	10.8845	8.62432	11.1437	1.29213	0.0451543	Yes	Up
SPECC1L	9.11217	8.81084	8.6739	9.5963	9.37388	9.37519	8.86564	9.44846	1.06574	0.0267497	Yes	Up
MYOF	9.14556	9.05837	8.88083	10.3526	9.8014	9.92822	9.02825	10.0274	1.11067	0.0141792	Yes	Up
SNORD18B	7.85172	6.60148	4.90066	9.54567	9.65938	8.44977	6.45128	9.21827	1.42891	0.06595	No	No
lnc-PLAU-1	4.24272	3.97045	2.83132	6.34251	5.5429	5.02668	3.6815	5.63736	1.53127	0.0282256	Yes	Up
LGALS8	8.54666	8.71323	8.38879	9.29107	9.24494	9.28355	8.54956	9.27319	1.08464	0.0146851	Yes	Up
PLK3	11.4844	11.5551	11.417	12.6661	12.9084	12.4012	11.4855	12.6586	1.10213	0.0108919	Yes	Up
MKL2	7.93169	7.55311	8.04612	8.33824	8.63806	8.8376	7.84364	8.60463	1.09702	0.0216232	Yes	Up
GNPDA1	9.86666	9.56795	7.65043	11.5398	11.1946	11.0988	9.02835	11.2777	1.24915	0.0785545	No	No
SSSCA1-AS1	5.03816	4.65083	5.12942	6.26951	6.32182	6.1187	4.93947	6.23668	1.26262	0.00582932	Yes	Up
KLC4	7.91418	7.74999	8.46536	9.10924	9.36075	8.80726	8.04318	9.09242	1.13045	0.0205048	Yes	Up
MAP2K3	10.5708	10.6318	9.24821	11.6994	11.6766	11.4596	10.1503	11.6119	1.144	0.0796778	No	No
KCNH1-IT1	7.02482	6.99337	8.38901	9.62184	9.62076	9.41323	7.46907	9.55194	1.27887	0.0427653	Yes	Up
GIT2	9.61677	9.91716	10.6753	9.89712	10.2169	10.2257	10.0697	10.1132	1.00432	0.905928	No	No
LOC100129083	4.16422	4.31777	4.92988	5.60925	5.60267	5.33355	4.47063	5.51516	1.23364	0.0333918	Yes	Up
ZNF674-AS1	11.8308	11.8046	12.2212	13.2807	13.3489	13.3564	11.9522	13.3287	1.11517	0.00788627	Yes	Up
CDKN1B	10.1255	10.0597	9.43575	10.8146	10.8834	10.7393	9.87368	10.8124	1.09508	0.0463796	Yes	Up
JPX	7.36488	7.13752	7.31594	7.70287	8.01376	7.84451	7.27278	7.85371	1.07988	0.00813868	Yes	Up
lnc-C10orf114-1	11.0573	11.222	10.6515	12.0203	12.44	11.795	10.977	12.0851	1.10095	0.0123303	Yes	Up
MIPOL1	7.99459	7.50682	8.60504	8.70731	8.8617	8.7907	8.03548	8.78657	1.09347	0.13925	No	No
RAB3IP	8.43592	8.91043	9.65016	9.96593	9.97522	10.0454	8.99884	9.99552	1.11076	0.105306	No	No
ZNF436-AS1	8.97405	9.40704	8.69146	10.617	10.6551	10.3808	9.02419	10.551	1.16919	0.00948248	Yes	Up
HK2	8.24017	8.21237	8.40434	10.6873	10.7006	10.2631	8.28563	10.5503	1.27333	0.00126956	Yes	Up
SNORA21	10.0082	10.2247	8.69339	11.9407	12.1489	11.2005	9.64208	11.7634	1.22	0.0273635	Yes	Up
RCL1	9.25744	9.37448	10.0043	10.5356	10.5359	10.1235	9.54542	10.3983	1.08935	0.045431	Yes	Up
ABL2	10.0432	9.57025	10.3	11.7233	11.6435	11.5345	9.97118	11.6338	1.16674	0.0120409	Yes	Up
lnc-MTUS2-1	4.6025	4.7694	5.52725	6.86542	6.46853	6.53337	4.96638	6.62244	1.33345	0.0163668	Yes	Up
LOC643201	4.27431	3.16361	4.47695	5.16366	5.18905	5.31338	3.97162	5.22203	1.31484	0.09026	No	No
SNORA45A	6.38437	6.0034	5.16642	7.15791	7.11568	7.04064	5.8514	7.10474	1.2142	0.0721301	No	No
PRDM1	10.4333	10.2057	11.0412	10.0817	9.55853	10.6847	10.5601	10.1083	0.957218	0.336139	No	No
UBXN7	8.35055	8.38657	8.43378	9.5581	9.31411	9.47746	8.3903	9.44989	1.12629	0.00214663	Yes	Up
XLOC_l2_015213	8.39694	8.6283	9.02544	8.66221	8.71733	8.53094	8.68356	8.63683	0.994618	0.826971	No	No
RBM41	10.705	10.7605	11.0705	10.8969	10.7593	11.0508	10.8453	10.9023	1.00526	0.709195	No	No
LOC102723704	4.49159	2.60784	4.59884	6.39005	7.70376	5.48436	3.89942	6.52606	1.6736	0.0451168	Yes	Up
ZNF331	7.57445	7.51608	8.12869	8.03665	8.18358	7.9527	7.73974	8.05764	1.04107	0.240003	No	No
ANKRD1	11.8633	11.6662	10.3944	14.1348	13.6332	13.8249	11.308	13.8643	1.22607	0.0226076	Yes	Up
UMODL1	4.52227	4.27161	4.09092	4.85472	5.71236	5.15713	4.29493	5.2414	1.22037	0.0447504	Yes	Up
BTN3A1	10.9882	10.812	10.8058	11.221	11.3183	11.1887	10.8687	11.2427	1.03441	0.00952057	Yes	Up
CEP85L	6.27332	6.25522	7.55936	9.24574	9.54979	8.92879	6.69597	9.24144	1.38015	0.0163591	Yes	Up
lnc-WRNIP1-3	6.97569	6.82953	6.3442	8.65233	8.53168	7.58287	6.71647	8.25563	1.22916	0.0261049	Yes	Up
SYBU	7.88593	8.24308	6.46125	9.30414	8.92642	9.05074	7.53009	9.09377	1.20766	0.0973069	No	No
lnc-MIXL1-2	7.34715	7.28679	6.48936	8.54986	8.19101	8.42949	7.0411	8.39012	1.19159	0.0274099	Yes	Up
lnc-AMDHD1-2	4.3161	3.96215	2.86366	5.82022	5.98344	5.09225	3.71397	5.63197	1.51643	0.0278766	Yes	Up
GLIS3	5.99513	5.91146	6.27227	7.83103	7.61263	7.7256	6.05962	7.72309	1.27452	0.000668415	Yes	Up
LOC102725390	5.95115	5.89161	5.80443	6.89515	7.20216	6.94268	5.8824	7.01333	1.19226	0.00240267	Yes	Up
CTRB2	12.458	12.3459	11.1893	13.4335	13.2719	13.1438	11.9977	13.283	1.10713	0.0811497	No	No
lnc-C10orf68-2	8.81629	6.66718	9.21085	11.2034	11.5389	10.7959	8.23144	11.1794	1.35813	0.0563104	No	No
MICAL3	9.38163	9.58829	8.24606	10.3196	10.1294	10.0976	9.07199	10.1822	1.12238	0.113263	No	No
ALS2	7.31185	7.16443	7.62546	8.48856	9.02937	8.24307	7.36725	8.587	1.16556	0.0171614	Yes	Up
lnc-CSAG1-1	5.84333	6.30992	6.97569	7.63721	7.24734	7.40906	6.37631	7.43121	1.16544	0.072002	No	No
lnc-AKAP1-1	4.15662	4.15816	2.99762	5.85034	5.84107	5.08597	3.7708	5.59246	1.4831	0.0224606	Yes	Up
OSMR	9.97428	10.1485	10.881	10.2492	10.2602	10.3075	10.3346	10.2723	0.993971	0.843522	No	No
DIP2A	7.81836	7.90151	6.33511	9.26738	9.08201	9.00352	7.35166	9.11764	1.24022	0.0707143	No	No
LOC101928008	5.49862	3.56606	2.9143	6.58936	6.94057	5.98454	3.99299	6.50483	1.62906	0.0699941	No	No
lnc-GCNT3-1	5.92006	6.25367	5.87573	7.51347	7.9761	7.01582	6.01649	7.5018	1.24687	0.0202309	Yes	Up
PPP4R1L	6.7704	6.74499	6.17988	8.76634	7.94342	7.81562	6.56509	8.17513	1.24524	0.0149843	Yes	Up
lnc-USP35-3	4.50517	4.35087	3.02838	5.69216	6.257	5.12695	3.96147	5.69204	1.43685	0.0449342	Yes	Up
NPY4R	10.2281	10.4247	9.92115	11.285	11.1333	11.156	10.1913	11.1914	1.09813	0.0139882	Yes	Up
EIF3D	11.7232	11.4897	11.4191	12.4951	12.4895	11.9991	11.544	12.3279	1.0679	0.0230992	Yes	Up
NFYA	10.1695	10.3299	10.629	10.4172	10.7678	10.5107	10.3762	10.5652	1.01822	0.333424	No	No
PRSS56	3.59858	2.54171	3.27882	5.0644	4.59576	4.71777	3.1397	4.79264	1.52646	0.0203313	Yes	Up
SEC24A	8.75334	8.45345	9.53931	11.2004	11.1966	10.7422	8.91537	11.0464	1.23903	0.0110096	Yes	Up
MOSPD1	10.5781	10.4112	11.552	11.3795	11.4419	11.3991	10.8471	11.4068	1.0516	0.256045	No	No
lnc-ZNF644-1	8.7881	8.51616	9.57754	10.1506	10.4367	10.0724	8.9606	10.2199	1.14053	0.0460698	Yes	Up
KIAA0226	7.97056	8.06042	7.8859	8.97625	8.82637	8.69514	7.97229	8.83259	1.10791	0.00186554	Yes	Up
LOC100506603	9.09712	9.05804	8.527	9.47539	9.58807	9.43445	8.89405	9.4993	1.06805	0.0734232	No	No
lnc-ZNF613-2	7.46096	8.10097	8.26249	8.85258	8.6332	8.95467	7.94147	8.81348	1.1098	0.0557491	No	No
MRS2P2	6.05437	6.35822	5.8032	7.81562	7.62622	7.26831	6.07193	7.57005	1.24673	0.00272825	Yes	Up
ARC	4.64685	3.93872	4.71182	5.80139	5.46537	5.08714	4.43246	5.4513	1.22986	0.035692	Yes	Up
lnc-C16orf13-2	5.8075	6.0378	5.5371	6.97999	7.58776	6.89383	5.79413	7.15386	1.23467	0.00957112	Yes	Up
HES4	11.2576	11.4526	10.7856	13.5032	13.7055	13.0938	11.1653	13.4342	1.20321	0.00110263	Yes	Up
MDM2	9.20459	9.10655	10.1489	10.0539	10.3297	9.9345	9.48668	10.106	1.06529	0.195515	No	No
AFF4	8.01002	7.56171	7.91459	9.2139	9.70403	8.67993	7.82877	9.19929	1.17506	0.0277789	Yes	Up
CDCA7L	10.1322	9.92926	9.73327	11.2159	10.5943	10.8956	9.93157	10.9019	1.0977	0.0150156	Yes	Up
SLC6A2	4.92924	4.85764	5.43431	5.9762	6.21131	5.46277	5.07373	5.88343	1.15959	0.0493588	Yes	Up
lnc-HOXC4-4	5.79114	5.86224	6.31431	7.41931	7.73208	7.01604	5.98923	7.38914	1.23374	0.0070353	Yes	Up
LRRC8C	6.57983	6.40028	7.32361	8.10997	7.79695	7.56776	6.76791	7.8249	1.15618	0.0440887	Yes	Up
OSBPL10-AS1	6.22547	5.88583	5.74442	7.3277	7.49489	7.13742	5.95191	7.32001	1.22986	0.0021539	Yes	Up
STARD13	8.39856	8.59167	8.98295	8.65458	8.0327	8.83909	8.65773	8.50879	0.982798	0.646709	No	No
KLF7	9.4002	9.73459	10.3288	11.4674	11.5567	11.856	9.82118	11.6267	1.18384	0.0116255	Yes	Up
SNORD35A	6.268	6.43486	6.66647	7.77618	8.35701	7.57356	6.45644	7.90225	1.22393	0.0125945	Yes	Up
SP7	7.97579	7.87757	7.52198	8.78947	9.05021	8.5829	7.79178	8.80753	1.13036	0.00625827	Yes	Up
lnc-NGF-1	6.03117	6.20738	7.30881	8.32809	8.49389	8.36235	6.51579	8.39477	1.28837	0.0405111	Yes	Up
ARNTL2-AS1	5.6331	5.68132	6.72343	7.76187	7.86924	8.19948	6.01262	7.94353	1.32114	0.0217256	Yes	Up
FANCA	6.47606	6.39342	7.03066	6.95321	7.48446	7.071	6.63338	7.16956	1.08083	0.108291	No	No
LOC100996724	8.14174	7.86532	8.06741	9.04292	9.464	8.71331	8.02482	9.07341	1.13067	0.0281812	Yes	Up
FSD1L	7.77024	7.14462	8.73803	8.9893	8.7883	8.58664	7.8843	8.78808	1.11463	0.184787	No	No
HKDC1	11.6436	11.6466	11.0755	12.1502	11.8273	12.0593	11.4553	12.0123	1.04863	0.0802202	No	No
lnc-CLDN16-1	4.99819	4.31507	2.55079	7.04082	8.09407	6.45674	3.95468	7.19721	1.81992	0.026565	Yes	Up
SH3BGRL2	3.60132	3.68942	4.25708	6.16996	5.13186	5.39754	3.84928	5.56645	1.4461	0.0139766	Yes	Up
EDA	9.70678	10.0328	9.44308	10.8846	10.4986	10.893	9.72755	10.7587	1.10601	0.0101678	Yes	Up
lnc-EMX2-3	8.65578	8.34018	9.87448	10.0297	9.8599	9.41967	8.95682	9.76977	1.09076	0.217764	No	No
lnc-SERAC1-3	4.97947	5.21388	4.0861	5.95973	6.01443	5.60821	4.75982	5.86079	1.23131	0.070956	No	No
ERCC6L2	7.12387	6.78804	7.22347	6.67916	6.69917	7.07586	7.04513	6.81806	0.96777	0.285634	No	No
lnc-ERAP1-1	2.55274	2.62102	2.54402	5.59628	5.77734	4.42645	2.57259	5.26669	2.04723	0.023505	Yes	Up
LINC01128	8.27572	8.17308	9.31698	8.98385	8.9093	9.05139	8.58859	8.98151	1.04575	0.394782	No	No
ARHGAP19	6.90353	6.96242	6.14378	8.54651	8.09936	8.23679	6.66991	8.29422	1.24353	0.0123527	Yes	Up
LOC101928356	2.57643	4.25647	2.64859	4.89732	6.5415	5.92198	3.1605	5.78693	1.83102	0.0233323	Yes	Up
NEK2	9.57705	9.19107	9.43618	11.115	11.2574	10.588	9.40143	10.9868	1.16863	0.00569287	Yes	Up
ANGEL2	8.31709	8.03682	7.31965	10.5974	9.92805	9.65115	7.89119	10.0589	1.27469	0.00612863	Yes	Up
EIF4G3	9.82489	9.70899	10.3684	10.6683	10.9601	10.5502	9.96742	10.7262	1.07613	0.0436005	Yes	Up
PABPC1L	10.1238	10.3218	9.81304	10.718	10.7168	10.6525	10.0862	10.6958	1.06043	0.0515385	No	No
SLC9A1	6.86048	6.84414	6.95254	7.08476	7.11885	7.4969	6.88572	7.2335	1.05051	0.11112	No	No
LINC01534	8.83894	8.77791	9.90267	10.4054	10.4937	10.2233	9.17317	10.3741	1.13092	0.0751759	No	No
ADD2	9.3292	9.38361	8.96817	10.575	10.6525	10.6007	9.22699	10.6094	1.14982	0.00735544	Yes	Up
ZFR	11.5838	11.431	11.4378	12.7382	12.6499	12.4071	11.4842	12.5984	1.09702	0.00224147	Yes	Up
RDM1	8.80753	9.08726	9.14619	10.0637	10.1889	9.9731	9.01366	10.0752	1.11777	0.00225444	Yes	Up
IL22RA1	7.85595	7.89263	9.03197	9.24037	9.48992	9.34359	8.26018	9.35796	1.1329	0.0998991	No	No
OPA1	9.18909	9.14999	9.9194	9.71783	10.1209	9.51135	9.4195	9.78337	1.03863	0.308674	No	No
GPER1	5.78676	5.52598	5.74121	5.79708	5.80435	5.73089	5.68465	5.77744	1.01632	0.368821	No	No
lnc-CPM-3	6.43293	6.05192	5.25103	8.01636	7.53206	7.01541	5.91196	7.52128	1.27221	0.0250275	Yes	Up
SETD3	8.31929	8.39832	8.84731	9.21751	9.54973	9.14871	8.52164	9.30532	1.09196	0.0217167	Yes	Up
SNORD15A	5.28233	5.43778	4.22949	7.49989	8.16992	6.51525	4.9832	7.39502	1.48399	0.0187713	Yes	Up
TRIM11	10.883	11.0371	11.0526	11.6458	11.4138	11.6184	10.9909	11.5593	1.05172	0.00439205	Yes	Up
lnc-C21orf49-1	6.36851	6.32933	7.11586	7.6711	8.36367	8.73349	6.60457	8.25609	1.25006	0.0160349	Yes	Up
lnc-ROPN1L-2	3.89766	4.22909	2.50641	7.52114	7.8511	7.21127	3.54439	7.52783	2.12387	0.0103456	Yes	Up
LOC100506014	8.8293	8.81781	9.50967	9.97933	9.79814	9.87115	9.05226	9.88287	1.09176	0.0615694	No	No
THADA	8.8337	8.87062	8.95705	9.89087	9.9195	10.0986	8.88713	9.96964	1.12181	0.000543571	Yes	Up
SNORA33	10.2918	10.0019	10.9542	11.6884	12.9393	11.2802	10.416	11.9693	1.14913	0.0691854	No	No
PARPBP	8.30286	8.16662	8.72134	9.84878	10.1975	9.64325	8.39694	9.8965	1.17858	0.00298081	Yes	Up
CLASP1	9.11672	8.62084	9.08045	9.59361	9.82467	9.92017	8.93934	9.77949	1.09398	0.0166941	Yes	Up
NF1	9.24707	9.30168	9.72427	9.7567	10.0128	9.74613	9.42434	9.83853	1.04395	0.092313	No	No
lnc-BATF3-2	7.79773	8.25313	7.45725	9.8737	10.1846	9.45679	7.83604	9.83837	1.25553	0.00312832	Yes	Up
HIST1H4E	5.86224	5.95857	6.60494	7.90356	8.82711	7.07755	6.14192	7.93607	1.29212	0.0529692	No	No
PRKAA1	8.31886	8.01546	7.8741	9.44287	8.90026	9.0193	8.06947	9.12081	1.13029	0.00853676	Yes	Up
CDS1	5.19562	5.36786	6.73321	7.07589	6.7786	7.08792	5.76557	6.9808	1.21077	0.124306	No	No
lnc-OBFC1-2	6.95335	7.08249	8.20833	9.24928	9.66331	9.17308	7.41473	9.36189	1.26261	0.0273124	Yes	Up
SNORA40	9.36329	8.6782	8.26059	10.2882	9.83022	9.89802	8.76736	10.0055	1.14122	0.0443809	Yes	Up
lnc-HIST1H1A-1	4.42163	3.99571	2.52348	6.09828	5.38119	5.05778	3.64694	5.51242	1.51152	0.0631032	No	No
SECISBP2L	7.96944	7.58385	8.14358	8.70634	8.78265	8.35084	7.89896	8.61328	1.09043	0.0301657	Yes	Up
SCIMP	4.88155	5.27711	5.01	5.96779	5.80537	5.82433	5.05622	5.86583	1.16012	0.0101972	Yes	Up
LOC100506023	9.01678	8.80475	8.59238	9.74431	9.59186	9.72065	8.80464	9.68561	1.10006	0.0106331	Yes	Up
GOLGA3	9.92594	9.66175	7.8723	11.1239	10.7411	10.9143	9.15333	10.9264	1.19371	0.106798	No	No
PLIN2	8.82426	8.88499	9.44131	12.1605	12.652	11.8083	9.05019	12.2069	1.34881	0.000689082	Yes	Up
EPG5	6.71704	6.95165	4.82653	8.73699	9.11381	8.2007	6.16507	8.68383	1.40855	0.0496475	Yes	Up
LOC101929761	8.82806	8.90694	9.19337	10.4688	10.0449	10.1629	8.97612	10.2255	1.13919	0.00186798	Yes	Up
LOC340512	4.31466	3.91962	5.27917	6.71501	7.55308	7.02779	4.50448	7.09863	1.5759	0.00924362	Yes	Up
DTX2	7.82119	7.81007	4.22099	8.07983	8.28119	7.99141	6.61742	8.11748	1.22668	0.337027	No	No
LINC01291	12.7926	12.9495	13.202	14.1646	14.0925	14.104	12.9813	14.1204	1.08774	0.00893372	Yes	Up
FARP1	7.63491	7.79146	8.32308	8.47632	8.43028	8.33777	7.91648	8.41479	1.06295	0.134383	No	No
FANCC	6.79082	6.88559	7.67468	7.35697	7.54728	7.66313	7.11703	7.52246	1.05697	0.282302	No	No
lnc-RP11-625H11.1.1-3	7.80738	7.92329	8.34605	7.52798	7.02473	7.47768	8.02558	7.34347	0.915008	0.0407789	Yes	Down
PSG5	10.4191	10.5055	9.98901	11.0359	10.5854	10.7041	10.3045	10.7751	1.04567	0.0894087	No	No
TNNT3	6.01534	6.40899	6.37102	7.27172	7.11268	7.24857	6.26512	7.21099	1.15097	0.00922102	Yes	Up
ME3	10.4278	10.5502	10.5567	10.9923	10.7677	10.991	10.5116	10.917	1.03857	0.0160274	Yes	Up
LOC399715	5.05948	5.01929	6.4271	6.85368	6.61851	7.02554	5.50196	6.83258	1.24185	0.0945881	No	No
lnc-SERPINE2-1	3.99849	3.64724	2.49775	5.50244	6.22077	4.98592	3.38116	5.56971	1.64728	0.0212016	Yes	Up
SNORD68	11.3183	11.5783	9.34403	13.3597	13.4456	13.0436	10.7469	13.2829	1.23598	0.0654336	No	No
LOC91450	7.65689	7.93895	8.41241	9.52838	9.46101	9.50104	8.00275	9.49681	1.18669	0.0203971	Yes	Up
NADK2	6.09437	5.59376	5.16617	7.2183	6.70755	6.81216	5.6181	6.91267	1.23043	0.0218981	Yes	Up
SNORA59B	6.91463	6.78794	7.55958	8.14379	8.51576	8.02865	7.08738	8.2294	1.16113	0.0219505	Yes	Up
LUC7L	11.2144	11.0144	10.7959	11.9924	11.9627	11.6805	11.0082	11.8785	1.07906	0.00569395	Yes	Up
HIST2H2BF	4.16077	3.93189	5.80228	7.68679	9.40793	6.77098	4.63165	7.95523	1.71758	0.029793	Yes	Up
SNAI1	7.01049	7.08662	7.03747	9.09722	9.38518	8.80161	7.04486	9.09467	1.29096	0.00598229	Yes	Up
HEATR5A	11.4364	11.713	11.9804	12.8472	13.1395	13.1085	11.7099	13.0317	1.11288	0.00415034	Yes	Up
LOC101927929	6.2461	6.39266	5.17749	8.01209	7.70866	7.90293	5.93875	7.87456	1.32596	0.0315344	Yes	Up
SNORD18C	9.48252	9.25215	6.89058	11.2349	11.3326	10.7698	8.54175	11.1124	1.30095	0.0842291	No	No
SNORD42A	7.43674	7.55308	7.42645	9.13413	10.4118	9.45494	7.47209	9.66696	1.29374	0.028097	Yes	Up
C10orf76	10.4403	10.5319	11.0864	11.6506	11.7008	11.4167	10.6862	11.5894	1.08452	0.0313463	Yes	Up
ANGPTL4	12.815	12.8355	12.6753	13.9283	13.8913	13.7924	12.7753	13.8707	1.08574	9.63695e-05	Yes	Up
SETD7	8.73802	8.71889	10.1549	9.29581	9.39108	9.17132	9.20395	9.28607	1.00892	0.879353	No	No
DDRGK1	9.94764	9.79733	10.3956	11.023	10.9386	10.7032	10.0469	10.8883	1.08375	0.0248971	Yes	Up
TMEM2	8.67946	8.77291	9.13024	9.90946	9.54148	10.0002	8.86087	9.81706	1.10791	0.00822509	Yes	Up
HES2	5.43007	5.36718	6.16057	5.93737	5.9014	6.35767	5.65261	6.06548	1.07304	0.249322	No	No
lnc-C17orf80-4	8.1809	8.52151	7.48269	9.10502	9.30128	9.09535	8.0617	9.16722	1.13713	0.0626169	No	No
TSPAN7	4.41425	4.19817	5.21346	5.61022	5.80612	5.52085	4.60863	5.64573	1.22503	0.0693925	No	No
LINC00518	6.9827	6.97222	7.81333	7.71863	7.94538	7.39754	7.25608	7.68719	1.05941	0.266898	No	No
ZNF134	8.85309	9.05021	9.06594	9.81507	9.95848	9.57449	8.98975	9.78268	1.0882	0.00681598	Yes	Up
IL6R	5.02135	4.67664	3.81381	5.8675	5.92944	5.92911	4.50393	5.90868	1.31189	0.0591248	No	No
lnc-ITGAX-1	5.80525	6.13069	5.97086	7.0878	7.38941	7.53124	5.96894	7.33615	1.22906	0.00160032	Yes	Up
ING1	8.87026	8.97828	8.33509	10.5435	10.5159	10.3316	8.72788	10.4637	1.19888	0.00762345	Yes	Up
lnc-SEPT11-1	5.50312	4.2878	4.96846	6.03591	6.42328	6.07498	4.91979	6.17806	1.25575	0.057107	No	No
LOC220729	11.1442	11.1317	10.7523	12.5447	12.198	12.0283	11.0094	12.257	1.11332	0.00361881	Yes	Up
SNORA19	5.69528	5.05913	5.65723	6.54923	6.53251	5.64338	5.47055	6.24171	1.14097	0.10978	No	No
SNORD99	9.7291	9.68793	10.0486	12.1898	13.1448	11.6322	9.82189	12.3223	1.25457	0.0239152	Yes	Up
SNORD33	7.63899	7.90228	6.58575	9.10721	8.80024	8.51968	7.37567	8.80904	1.19434	0.0541368	No	No
LOC100129675	8.08738	8.30155	7.80228	9.01416	9.67836	8.94019	8.06374	9.2109	1.14226	0.0205744	Yes	Up
LOC102724330	8.66574	7.89541	7.91909	9.40948	9.24675	9.13709	8.16008	9.26444	1.13534	0.0387268	Yes	Up
CKAP2	9.82405	9.66427	9.23681	11.1774	11.3927	10.8413	9.57504	11.1371	1.16314	0.00284805	Yes	Up
TPD52L1	8.77845	8.9602	9.2709	10.1456	9.33242	9.73413	9.00318	9.73738	1.08155	0.068224	No	No
lnc-FAM54A-1	8.17881	8.00847	7.34097	9.52235	8.89344	9.25677	7.84275	9.22419	1.17614	0.0146187	Yes	Up
STARD9	6.59628	6.66895	7.01631	7.19956	6.96882	6.90297	6.76051	7.02379	1.03894	0.179125	No	No
lnc-CEP170-5	7.35339	7.34177	7.61707	8.90455	8.78147	8.15183	7.43741	8.61262	1.15801	0.0252284	Yes	Up
PRPF38B	10.0028	9.96226	10.1305	10.6551	10.7222	10.3893	10.0318	10.5889	1.05553	0.0170545	Yes	Up
LOC101927326	7.89102	8.19516	8.16904	8.76917	8.99552	8.5831	8.08507	8.7826	1.08627	0.0115688	Yes	Up
GATA2	8.09674	8.27925	7.02363	8.83536	9.35126	9.11904	7.79987	9.10189	1.16693	0.0651516	No	No
SNORD1B	3.68394	3.25991	3.98754	6.21948	6.55369	5.71481	3.6438	6.16266	1.69127	0.00157545	Yes	Up
lnc-NARF-1	2.53298	2.47571	2.96055	6.50471	6.93503	6.29177	2.65641	6.57717	2.47596	0.000115847	Yes	Up
DLGAP1-AS2	10.8978	11.0394	10.4922	12.0098	11.5832	11.9845	10.8098	11.8592	1.09708	0.00868352	Yes	Up
MAP3K9	9.31907	9.08171	9.51523	9.5378	9.64498	9.96964	9.30534	9.71747	1.04429	0.0845048	No	No
lnc-PRPF18-7	6.74984	6.96216	7.85626	9.41581	8.56685	9.2564	7.18942	9.07968	1.26292	0.0132721	Yes	Up
PHF20L1	8.69318	8.49417	9.69459	9.09376	9.11344	9.07077	8.96065	9.09266	1.01473	0.756337	No	No
RFX3	5.93873	5.70073	6.09549	6.62009	6.47552	6.44237	5.91165	6.51266	1.10167	0.019926	Yes	Up
EXOG	5.82488	5.87466	6.26614	6.58743	7.2772	6.49805	5.98856	6.78756	1.13342	0.0625263	No	No
DFNB31	6.66764	6.81337	7.23938	8.58435	8.849	8.42042	6.9068	8.61793	1.24775	0.00186411	Yes	Up
SNORA61	12.2868	12.2065	12.6476	13.4866	13.6998	13.2632	12.3803	13.4832	1.08909	0.00405544	Yes	Up
KDELC2	9.43286	9.16937	9.34973	10.198	9.73892	9.61628	9.31732	9.85106	1.05728	0.0775133	No	No
PLEKHA5	9.50295	9.24491	9.98706	10.6738	10.7076	10.4231	9.5783	10.6015	1.10683	0.028591	Yes	Up
lnc-RBFOX1-1	4.27107	4.74883	5.25914	5.58392	5.88923	6.11533	4.75968	5.86283	1.23177	0.0408326	Yes	Up
CNTRL	7.12501	6.85936	7.72437	7.67335	7.79673	7.53234	7.23625	7.66747	1.05959	0.228809	No	No
CENPO	8.13507	8.20382	7.33966	9.08981	9.04718	8.91298	7.89285	9.01666	1.14238	0.0512782	No	No
LOC102725458	4.77838	4.98588	5.88164	5.94582	6.43235	5.69765	5.2153	6.02527	1.15531	0.126256	No	No
EHMT1	8.18802	8.18514	6.86433	8.19475	8.05951	8.17859	7.74583	8.14428	1.05144	0.461674	No	No
OR9Q1	4.72244	4.76815	5.52257	6.23501	7.49191	6.29964	5.00439	6.67552	1.33393	0.0338221	Yes	Up
NCAPH2	10.4626	10.6448	10.9586	11.0065	11.2213	10.8737	10.6886	11.0338	1.03229	0.130875	No	No
SERTAD4-AS1	11.5184	11.2883	11.9104	12.7047	12.5594	12.5176	11.5724	12.5939	1.08827	0.0221647	Yes	Up
USP47	9.71454	9.54166	9.61673	12.5229	13.1413	11.985	9.62431	12.5497	1.30396	0.0114116	Yes	Up
TBC1D9	8.78017	8.84972	8.99368	8.98185	8.68315	9.04271	8.87452	8.90257	1.00316	0.83953	No	No
TOP2A	11.2015	10.86	9.78806	12.2757	12.4233	11.9397	10.6165	12.2129	1.15036	0.0523784	No	No
lnc-ERH-1	6.03656	6.24292	4.10182	8.12168	8.19013	7.1534	5.46043	7.82174	1.43244	0.0551185	No	No
RGPD6	7.87717	7.77029	7.48934	9.65334	9.01311	9.25707	7.71226	9.30784	1.20689	0.00370962	Yes	Up
PVR	8.55339	8.23264	6.20188	8.55002	7.8899	8.24245	7.66263	8.22746	1.07371	0.527004	No	No
lnc-AC007663.1-5	5.34658	5.46597	4.52539	5.9478	6.59395	6.06377	5.11265	6.20184	1.21304	0.0449964	Yes	Up
FAM49A	3.26612	2.57505	3.74432	5.33457	5.3879	5.72641	3.19517	5.48296	1.71602	0.0132028	Yes	Up
PLEKHM1	8.72918	8.51287	8.34657	9.03661	8.93307	9.10555	8.52954	9.02508	1.0581	0.0306482	Yes	Up
TEX29	5.61909	5.64242	6.22116	6.95335	7.34688	6.76594	5.82756	7.02206	1.20497	0.0106682	Yes	Up
AIM1L	8.14407	8.1192	7.08889	9.14227	8.96463	8.61634	7.78405	8.90775	1.14436	0.0663546	No	No
TAF8	8.66626	8.50222	8.54035	9.76762	9.44731	9.40409	8.56961	9.53967	1.1132	0.00621428	Yes	Up
lnc-CYB561D2-1	4.92465	4.31296	5.25943	5.8317	6.13361	5.60777	4.83235	5.85769	1.21218	0.0454177	Yes	Up
LYNX1	7.24228	7.4355	7.38789	7.48396	7.39767	7.42052	7.35522	7.43405	1.01072	0.310103	No	No
LCLAT1	9.46772	9.27325	9.8146	10.7003	10.1779	10.3509	9.51852	10.4097	1.09363	0.0156358	Yes	Up
HS1BP3	8.35113	8.2405	6.98207	9.27663	8.82613	8.90801	7.8579	9.00359	1.1458	0.109975	No	No
lnc-PEAK1.1-1	6.31386	5.62422	5.86216	7.30678	7.21233	7.11031	5.93341	7.20981	1.21512	0.0181682	Yes	Up
RRN3P2	3.19659	2.63519	3.83043	5.7158	5.67445	5.20688	3.22074	5.53238	1.71773	0.0104516	Yes	Up
HIST1H2BN	9.39245	8.75339	9.11649	9.978	10.7268	9.87217	9.08744	10.1923	1.12158	0.0333128	Yes	Up
LOC101928324	4.30486	4.38107	5.05456	6.17454	6.2928	5.55084	4.58016	6.00606	1.31132	0.0126308	Yes	Up
FAM72D	11.2584	11.205	11.4852	12.3196	12.7779	12.3211	11.3162	12.4729	1.10222	0.0060325	Yes	Up
lnc-AP3S1-1	4.0526	4.84122	3.77304	5.15992	5.31034	5.3777	4.22229	5.28265	1.25114	0.0748383	No	No
ZDHHC11	7.96996	7.79719	7.87502	7.69298	7.58842	7.80581	7.88073	7.69574	0.976526	0.0857238	No	No
lnc-PLAU-2	5.77829	5.49767	5.31393	6.95184	6.64363	6.10364	5.52996	6.56637	1.18742	0.0332541	Yes	Up
GMFG	8.26059	8.68408	9.02343	9.5298	9.7101	9.74086	8.65603	9.66026	1.11601	0.0360781	Yes	Up
ERGIC1	11.4552	11.5712	11.0207	12.6201	12.2118	12.2392	11.349	12.357	1.08882	0.0103916	Yes	Up
DOCK7	8.6197	8.68642	9.46651	9.56054	9.85895	9.23418	8.92421	9.55122	1.07026	0.137668	No	No
lnc-AC012652.1.1-3	3.82662	3.73601	3.18043	5.78488	5.29612	4.96079	3.58102	5.34726	1.49322	0.00528266	Yes	Up
ZFP36	12.7041	12.9109	13.3741	13.9192	14.3821	14.0574	12.9964	14.1196	1.08642	0.0126215	Yes	Up
SNORD61	3.30341	2.51232	2.52069	5.8784	4.72244	4.48429	2.7788	5.02838	1.80955	0.0170359	Yes	Up
LOC101927783	2.62165	2.57681	2.52344	5.17733	4.71797	4.68412	2.57397	4.85981	1.88806	0.00385225	Yes	Up
lnc-KIAA1429-1	4.28493	4.47717	4.2512	5.60753	5.40759	5.4648	4.33776	5.4933	1.26639	0.000272957	Yes	Up
ROR1	8.85309	8.79634	9.36016	8.95371	8.88481	9.28905	9.00319	9.04252	1.00437	0.866858	No	No
XLOC_l2_006958	8.85111	8.53305	8.96708	10.0278	10.1097	9.81329	8.78375	9.9836	1.1366	0.00257582	Yes	Up
VPS53	6.42868	6.45294	6.12056	6.77949	7.05141	6.81245	6.33406	6.88112	1.08637	0.0177983	Yes	Up
RBM15	7.09972	6.49959	7.07652	8.09191	7.82222	7.89595	6.89194	7.93669	1.15159	0.0212716	Yes	Up
WHSC1	8.26889	8.20803	8.40782	9.1121	8.99098	8.80602	8.29491	8.9697	1.08135	0.00508603	Yes	Up
POLR1A	7.5099	7.07914	8.40247	9.47304	10.1037	9.4493	7.66384	9.67535	1.26247	0.018724	Yes	Up
XLOC_l2_008163	8.98529	9.13055	8.76717	11.0562	11.3812	10.6332	8.961	11.0235	1.23017	0.00380664	Yes	Up
SNORD29	7.84549	7.6174	4.94131	9.66593	9.76481	9.39245	6.8014	9.60773	1.41261	0.092895	No	No
lnc-SSH2-1	5.31301	4.54646	6.33351	6.7551	7.18337	6.80236	5.39766	6.91361	1.28085	0.0910457	No	No
SNORD1C	5.82532	6.19953	5.24526	7.38258	7.22489	7.16519	5.7567	7.25756	1.26071	0.0273428	Yes	Up
SEC61A2	7.01953	7.23228	6.56661	7.90244	8.28486	7.91	6.93947	8.03243	1.1575	0.0137265	Yes	Up
HES7	11.2313	11.2681	10.9666	12.2698	12.4079	12.3424	11.1553	12.34	1.1062	0.00232872	Yes	Up
MTMR14	10.2648	10.0445	10.1667	10.5308	10.8704	10.5693	10.1587	10.6568	1.04903	0.0242138	Yes	Up
OSBPL1A	10.5252	10.6556	10.9941	11.3845	11.2586	11.2639	10.725	11.3023	1.05383	0.0445428	Yes	Up
TSPAN33	8.84486	8.65063	7.95361	9.82461	9.76958	9.70711	8.48303	9.7671	1.15137	0.0397961	Yes	Up
lnc-NME1-1	5.58745	5.38621	3.31359	8.82401	8.75485	7.1561	4.76242	8.24498	1.73126	0.0213346	Yes	Up
SNORD45C	4.58064	4.24242	2.52797	6.30837	6.73903	6.82803	3.78368	6.62514	1.75098	0.039614	Yes	Up
ZNF330	10.7052	10.9561	10.5152	12.0426	11.7782	11.6514	10.7255	11.8241	1.10243	0.00319489	Yes	Up
lnc-POLR3E-1	3.86269	3.2282	3.2896	5.76937	4.94678	5.07577	3.46016	5.26397	1.52131	0.00603853	Yes	Up
NOM1	7.7873	8.03627	8.6329	9.91549	10.2689	9.82985	8.15216	10.0047	1.22725	0.00692754	Yes	Up
ATP2B4	6.03087	6.02507	6.38432	7.64429	8.1954	7.29637	6.14675	7.71202	1.25465	0.0146399	Yes	Up
PRIM2	8.11528	7.94463	9.17289	9.20101	9.26237	8.92273	8.41093	9.1287	1.08534	0.19671	No	No
SNORD6	8.48309	7.67299	9.10018	10.3851	10.5323	9.42056	8.41875	10.1126	1.2012	0.0364555	Yes	Up
CYP2S1	5.62787	5.0161	5.20838	6.63111	7.04317	6.98532	5.28411	6.88653	1.30325	0.0028434	Yes	Up
XLOC_l2_014369	9.42814	9.5647	9.01389	10.6125	10.9395	10.467	9.33558	10.673	1.14326	0.00383354	Yes	Up
RNA5-8S5	12.2884	12.1993	12.5768	14.4941	14.4114	13.9074	12.3548	14.271	1.15509	0.00194451	Yes	Up
SNORA1	6.2086	5.69316	7.5739	8.63544	8.35181	7.73498	6.49189	8.24074	1.26939	0.0708746	No	No
ZNF217	7.9318	7.73733	8.76767	9.60993	10.2264	9.00713	8.1456	9.61449	1.18033	0.0366032	Yes	Up
lnc-C2orf27A-3	2.62633	2.58856	3.30013	5.08076	6.65039	4.54085	2.83834	5.424	1.91098	0.042054	Yes	Up
PTPRG	4.9732	4.81341	5.77541	6.30825	5.3857	5.53032	5.18734	5.74142	1.10681	0.251016	No	No
SIK1	11.5962	11.6184	12.1236	13.7014	13.8885	13.6121	11.7794	13.734	1.16593	0.00244937	Yes	Up
SLC6A6	11.0411	11.0915	9.22184	12.0932	11.8273	11.8549	10.4515	11.9252	1.141	0.136318	No	No
CREBRF	8.6491	8.54193	8.5924	10.0497	10.337	9.90603	8.59448	10.0976	1.17489	0.00488896	Yes	Up
SNORA45B	8.00227	8.05021	8.4232	9.72988	11.151	9.22072	8.15856	10.0339	1.22986	0.0763976	No	No
lnc-S100A13-1	6.72394	6.82032	6.61583	8.07719	8.04262	8.0328	6.72003	8.05087	1.19804	0.00125435	Yes	Up
LINC00396	5.87854	6.17871	7.21311	7.9705	8.2372	7.55321	6.42345	7.92031	1.23303	0.0468921	Yes	Up
TYW1	9.93969	9.81031	9.4973	10.3457	9.99361	10.1801	9.7491	10.1731	1.04349	0.0669434	No	No
ARIH2OS	7.54276	7.63594	6.14689	9.05316	8.51178	8.62421	7.10853	8.72972	1.22806	0.0653564	No	No
LOC649305	6.4093	6.49406	6.81117	7.42624	7.92636	7.68011	6.57151	7.67757	1.16831	0.00463956	Yes	Up
SPANXN4	8.44464	8.73561	8.92226	10.4523	10.7548	10.4516	8.70084	10.5529	1.21286	0.000672064	Yes	Up
GUCY1B3	6.7786	6.97748	7.38146	7.73783	7.57941	7.91976	7.04585	7.74567	1.09932	0.0384353	Yes	Up
XLOC_l2_002886	4.49725	4.43705	6.18722	6.95447	7.3277	6.81117	5.04051	7.03111	1.39492	0.0652703	No	No
SLC30A5	10.4691	10.2371	10.3962	11.1311	10.9568	10.9991	10.3674	11.029	1.06381	0.00202087	Yes	Up
SNORD70	8.72636	8.40313	7.88471	10.6942	10.3494	9.48865	8.33807	10.1774	1.2206	0.0172592	Yes	Up
FAM72A	9.53811	9.74794	10.321	11.2452	11.2619	10.8957	9.86903	11.1343	1.1282	0.0173756	Yes	Up
THAP9-AS1	7.71495	7.58301	8.36975	8.56361	8.40391	8.45267	7.88924	8.4734	1.07405	0.133621	No	No
SNORA37	7.09227	6.76503	7.06643	8.09184	8.15194	7.47687	6.97458	7.90688	1.13367	0.0321329	Yes	Up
FLJ30064	4.36959	3.66371	2.5378	7.08179	6.38238	6.52635	3.5237	6.66351	1.89105	0.0169287	Yes	Up
LRRC8B	8.28395	8.10562	8.02775	8.43145	8.65532	8.73901	8.1391	8.60859	1.05768	0.0181016	Yes	Up
DUSP5	10.6066	10.6902	11.299	13.0309	13.4238	12.8873	10.8653	13.114	1.20696	0.00164933	Yes	Up
NRP2	6.45159	6.53333	5.91676	6.96736	6.90976	7.2217	6.30056	7.03294	1.11624	0.0442694	Yes	Up
KANK1	8.04819	7.90239	9.20884	8.43024	8.35044	8.53479	8.38648	8.43849	1.0062	0.91176	No	No
PRR14L	6.41407	6.63967	6.25401	7.64212	7.77668	7.89541	6.43592	7.7714	1.20751	0.00115427	Yes	Up
RNF139-AS1	6.0331	6.06361	6.80315	6.2625	6.69408	6.48952	6.29995	6.48203	1.0289	0.56416	No	No
HIST1H1E	12.456	12.3731	11.3313	13.184	13.4858	13.3435	12.0535	13.3378	1.10655	0.0638429	No	No
FTO	7.47138	7.64071	8.05212	8.88844	8.1743	8.29562	7.72141	8.45279	1.09472	0.0627978	No	No
IPO7	11.2708	11.0943	10.497	12.0634	11.4739	11.5588	10.954	11.6987	1.06798	0.0701891	No	No
ZEB2	9.63406	9.48651	10.3524	10.4676	10.8517	10.4834	9.82432	10.6009	1.07905	0.0830298	No	No
UCP2	4.59772	4.23972	3.86944	5.45416	4.92834	5.39926	4.23563	5.26059	1.24199	0.0206251	Yes	Up
ZSWIM6	8.05958	8.00927	8.6271	9.89913	9.21208	9.44815	8.23199	9.51979	1.15644	0.010369	Yes	Up
lnc-PAPSS2-2	5.11811	5.22479	2.63399	6.79656	7.06376	6.86752	4.32563	6.90928	1.59729	0.0913576	No	No
lnc-TIMM13-1	3.5704	3.8027	3.55886	6.19104	4.56327	4.87281	3.64399	5.20904	1.42949	0.0849101	No	No
CDKN1A	7.8288	7.91955	6.27079	13.1234	13.1039	12.6303	7.33972	12.9525	1.76472	0.0054574	Yes	Up
LEPROT	11.2784	11.2557	11.2997	11.9548	12.2914	11.8512	11.278	12.0325	1.0669	0.0287088	Yes	Up
MFAP3L	8.46744	8.3064	9.44425	7.88946	7.61522	8.02495	8.73936	7.84321	0.897458	0.116144	No	No
PFKFB3	9.41061	9.82555	9.35417	10.5752	10.5912	10.3984	9.53011	10.5216	1.10404	0.0119796	Yes	Up
XPO6	7.38675	7.48169	5.14559	9.01116	8.59318	8.3486	6.67134	8.65098	1.29674	0.114337	No	No
FAM110A	9.80488	9.9297	9.80309	10.809	10.795	10.6227	9.84589	10.7422	1.09104	0.000473409	Yes	Up
lnc-NDFIP1-1	3.27194	3.05699	4.58739	6.64707	6.90591	6.34545	3.63877	6.63281	1.82281	0.016523	Yes	Up
lnc-RP11-392O18.1.1-2	8.33575	8.48365	8.43696	9.68842	9.61491	9.11171	8.41878	9.47168	1.12507	0.0232508	Yes	Up
RFX8	4.70939	4.87815	3.77987	5.51467	5.83011	5.69464	4.4558	5.67981	1.2747	0.0612273	No	No
ANKRD55	9.45529	9.39502	10.793	11.3766	11.2813	11.2031	9.8811	11.287	1.14228	0.0894248	No	No
STARD13-AS	7.18931	7.42239	8.08282	11.1945	11.2174	10.6245	7.56484	11.0121	1.4557	0.00076037	Yes	Up
MFN2	8.59304	8.85849	8.4048	9.44122	8.90339	9.24516	8.61878	9.19659	1.06704	0.0495817	Yes	Up
MECP2	9.44529	9.49415	9.55191	10.145	9.92554	9.98497	9.49712	10.0185	1.0549	0.00659332	Yes	Up
CARD11	6.30091	6.0904	6.17267	6.91324	6.77376	6.65202	6.18799	6.77967	1.09562	0.00420763	Yes	Up
lnc-C22orf26-2	4.63868	5.17178	5.32284	5.81165	5.79796	5.35025	5.04443	5.65329	1.1207	0.0828826	No	No
LOC100129069	6.53613	6.07433	5.68907	7.50148	7.63267	7.37753	6.09984	7.50389	1.23018	0.02166	Yes	Up
SNORD51	6.21838	5.79952	4.79737	8.50141	9.09162	7.88046	5.60509	8.49116	1.5149	0.00682018	Yes	Up
PSMG2	9.56635	9.92048	9.60457	10.8002	10.5523	10.8761	9.69713	10.7429	1.10784	0.00231636	Yes	Up
SDHAP1	9.04619	8.67134	7.60235	10.7841	9.95885	10.1009	8.43996	10.2813	1.21816	0.0308203	Yes	Up
GCFC2	10.4758	10.7051	11.629	11.4157	11.5288	11.2458	10.9367	11.3968	1.04207	0.320676	No	No
lnc-PGGT1B-2	5.48769	4.34508	2.55659	8.03133	7.74999	6.69029	4.12979	7.49054	1.81378	0.0407524	Yes	Up
GTF3C4	8.08505	8.34764	8.2534	9.52135	9.48728	9.16255	8.22869	9.39039	1.14118	0.00190874	Yes	Up
SEC22B	9.72262	9.67614	7.90943	11.7517	11.6233	11.0017	9.10273	11.4589	1.25884	0.0443257	Yes	Up
ZFPM2	4.89189	5.13176	5.64355	5.12259	5.90994	5.39771	5.2224	5.47674	1.0487	0.47119	No	No
GNPTAB	11.1945	11.3253	11.5778	12.3348	12.5167	12.1283	11.3659	12.3266	1.08453	0.00377394	Yes	Up
lnc-UBR2-2	4.60851	4.16587	5.05436	5.67944	5.65196	5.697	4.60958	5.67613	1.23138	0.0529055	No	No
RUFY2	7.6749	7.52513	8.1853	8.99601	9.08408	8.46519	7.79511	8.84843	1.13513	0.0193307	Yes	Up
TLE4	7.40836	7.23914	8.16903	7.43864	7.82473	7.30952	7.60551	7.5243	0.989322	0.818509	No	No
NLRC3	8.0355	8.35011	8.74454	8.59573	8.62279	8.64269	8.37672	8.6204	1.02909	0.356699	No	No
CASC4	8.76374	8.70523	9.28349	9.68989	10.0846	9.55777	8.91748	9.77741	1.09643	0.0247674	Yes	Up
SNORD27	4.37054	4.36473	4.21228	8.49263	7.19219	7.2073	4.31585	7.63071	1.76806	0.0154218	Yes	Up
lnc-RSPRY1-1	5.19858	5.61055	5.30611	7.04373	7.14961	6.76769	5.37175	6.98701	1.3007	0.000672915	Yes	Up
PHLDB2	8.01615	7.99057	9.32288	9.55592	9.97856	9.18172	8.4432	9.57206	1.1337	0.107005	No	No
LOC100129617	5.50578	4.27581	6.70027	9.39502	9.81658	9.01955	5.49395	9.41039	1.71286	0.0217827	Yes	Up
WAPAL	12.1748	12.0586	11.6832	11.8442	11.7947	12.1528	11.9722	11.9306	0.996522	0.834523	No	No
MVB12B	7.48901	7.54914	7.87306	8.21588	8.11426	8.3945	7.63707	8.24155	1.07915	0.0179063	Yes	Up
MUC3A	5.40448	5.77554	5.87535	6.10469	6.05372	6.01371	5.68513	6.05737	1.06548	0.117216	No	No
LATS1	2.616	2.71319	2.61507	5.59708	6.75804	4.22332	2.64809	5.52615	2.08684	0.0588323	No	No
MPRIP	10.1059	10.0558	9.46017	10.4679	10.1038	10.4245	9.87396	10.3321	1.04639	0.145256	No	No
lnc-MYL4-2	9.39524	9.19097	8.36418	9.42485	9.35839	9.29686	8.98346	9.36003	1.04192	0.354467	No	No
BCAT1	9.17961	9.31017	10.0752	10.7	10.5103	10.4309	9.52165	10.547	1.10769	0.0574118	No	No
YLPM1	8.16005	8.10402	8.10003	8.37976	8.65214	8.43285	8.12137	8.48825	1.04517	0.0418689	Yes	Up
TM4SF19	10.5921	10.4508	10.9202	11.8091	11.4985	11.5624	10.6543	11.6233	1.09095	0.00657145	Yes	Up
TRIM63	7.55762	7.23728	8.51295	10.4697	10.2805	10.3637	7.76928	10.3713	1.33491	0.0193015	Yes	Up
LOC101929143	4.45858	4.87716	4.8405	7.36721	6.23246	6.88206	4.72542	6.82724	1.44479	0.0135842	Yes	Up
EMP3	9.45023	9.44986	7.62716	10.4833	10.0985	10.0871	8.84242	10.223	1.15613	0.145682	No	No
POLDIP3	10.6567	10.7964	10.2869	11.9241	12.2434	11.6574	10.58	11.9416	1.1287	0.00407151	Yes	Up
ZHX3	8.88699	8.71648	9.05077	9.66916	9.3713	9.64498	8.88475	9.56182	1.07621	0.0075644	Yes	Up
ZFX	4.71911	3.56117	4.50573	6.56943	6.78751	6.33392	4.262	6.56362	1.54003	0.0143631	Yes	Up
lnc-TRAPPC8-2	6.57266	6.9815	7.05017	7.91149	7.64625	7.63904	6.86811	7.73226	1.12582	0.0126396	Yes	Up
UHRF2	7.72027	7.68728	7.79115	8.78327	8.70418	8.56395	7.7329	8.6838	1.12297	0.00113136	Yes	Up
IARS	10.3791	10.1742	10.488	10.929	10.8099	10.3838	10.3471	10.7076	1.03484	0.149273	No	No
FAM160A1	4.88219	4.81599	5.47207	7.08063	6.75171	6.98408	5.05675	6.93881	1.37219	0.00469706	Yes	Up
FAM171B	5.52417	5.50717	5.54045	8.18276	7.83734	7.56433	5.52393	7.86148	1.42317	0.00569742	Yes	Up
JMY	10.7687	10.7438	11.6606	11.8868	11.5916	12.0569	11.0577	11.8451	1.07121	0.104399	No	No
ATF7	10.6294	10.813	11.13	11.9715	12.0163	11.7386	10.8575	11.9088	1.09683	0.00674339	Yes	Up
THSD1	8.52996	8.60733	8.29913	9.47718	9.06962	9.30999	8.47881	9.2856	1.09515	0.0067953	Yes	Up
lnc-SMC1A-1	4.90907	3.6332	2.54862	7.00799	6.16322	6.45622	3.69696	6.54248	1.76969	0.0402772	Yes	Up
SCPEP1	10.3132	9.82829	10.3641	10.9716	11.0882	10.707	10.1685	10.9223	1.07413	0.0271205	Yes	Up
lnc-TBC1D30-1	7.81514	7.51342	7.44723	8.54379	8.93646	8.55157	7.59193	8.67727	1.14296	0.00343241	Yes	Up
BEND7	9.52671	9.15647	9.99296	10.4319	10.3278	10.391	9.55871	10.3836	1.08629	0.0741604	No	No
LOC102723929	5.67031	5.11811	5.75349	7.07687	7.33539	6.90067	5.51397	7.10431	1.28842	0.00452219	Yes	Up
CEP55	11.2511	11.0144	11.7621	12.546	12.5491	12.2376	11.3425	12.4442	1.09713	0.0227599	Yes	Up
FGF12-AS1	6.26118	6.44562	6.92465	8.71027	8.73012	8.69353	6.54382	8.71131	1.33123	0.0080787	Yes	Up
SNORD100	7.69816	7.42673	8.05618	9.74688	11.4551	9.09441	7.72702	10.0988	1.30694	0.0696713	No	No
HIF1A-AS1	8.20241	7.61787	7.58486	8.29773	7.86701	8.46331	7.80172	8.20935	1.05225	0.203888	No	No
LOC101927719	7.13285	6.16352	6.73282	7.67875	7.85222	8.11827	6.6764	7.88308	1.18074	0.033888	Yes	Up
SGOL1	7.54952	7.25408	8.51129	8.48827	8.72369	8.51542	7.77163	8.5758	1.10347	0.163979	No	No
SAMD4A	8.4864	8.56575	8.58201	9.07375	8.88529	8.81563	8.54472	8.92489	1.04449	0.0266893	Yes	Up
TSPAN13	8.02024	8.22126	8.79733	9.80921	9.73477	9.59018	8.34627	9.71139	1.16356	0.0215336	Yes	Up
TPRX1	7.67379	7.41836	7.85327	8.76396	8.80579	8.80416	7.64847	8.79131	1.14942	0.0112567	Yes	Up
HLA-A	11.033	11.2015	9.12051	12.0494	11.676	11.5838	10.4517	11.7697	1.12611	0.18244	No	No
EXOC6B	6.97278	6.82606	6.4461	7.36297	7.78933	7.99738	6.74831	7.71656	1.14348	0.0175082	Yes	Up
LOC101930333	5.57029	5.39131	4.4689	6.83166	5.95548	6.44393	5.1435	6.41036	1.2463	0.045069	Yes	Up
ZDHHC17	8.55799	8.48979	9.18582	9.67827	9.48599	9.3284	8.74453	9.49755	1.08611	0.0587643	No	No
PON3	8.96402	9.29195	9.59406	10.298	10.6465	9.93699	9.28335	10.2938	1.10885	0.0215623	Yes	Up
LOC102724306	3.12525	2.55314	2.59124	5.25648	5.88109	4.92641	2.75654	5.35466	1.94253	0.0026385	Yes	Up
SAMD12	6.10498	6.04956	6.65747	6.5931	7.20347	6.49974	6.27067	6.76544	1.0789	0.168694	No	No
USP33	11.3528	10.9018	11.6171	12.6294	12.8023	12.3797	11.2906	12.6038	1.11632	0.0101061	Yes	Up
ZNFX1	8.61203	8.80833	7.73322	8.9353	8.59439	8.68235	8.38453	8.73735	1.04208	0.400153	No	No
MCTP1	9.16658	8.48879	9.46309	9.79876	10.0443	9.60721	9.03949	9.81676	1.08599	0.0981611	No	No
NOS1AP	6.01575	5.90873	6.92883	8.20692	8.47747	7.90228	6.28443	8.19556	1.3041	0.0136023	Yes	Up
lnc-PHYHIP-2	5.58907	5.82888	5.81988	7.76049	6.75027	6.81024	5.74594	7.107	1.23687	0.0465752	Yes	Up
LOXL1-AS1	9.87979	9.80626	10.1931	10.6728	10.4993	10.2665	9.95972	10.4796	1.05219	0.0358409	Yes	Up
IL6ST	9.97851	9.874	9.63165	9.93071	9.81543	9.80489	9.82805	9.85034	1.00227	0.854661	No	No
ZNF322	9.67113	9.70034	10.0488	10.639	10.1624	10.5239	9.80676	10.4418	1.06475	0.0290433	Yes	Up
C1QL1	9.72431	9.63867	9.01648	10.4291	10.9133	10.3372	9.45982	10.5599	1.11629	0.0199713	Yes	Up
EYA3	8.96536	9.28618	8.976	10.5166	10.107	10.2717	9.07585	10.2985	1.13471	0.0016279	Yes	Up
MIR646HG	5.24949	5.57122	5.09191	5.90256	6.10746	5.97116	5.30421	5.99373	1.12999	0.0255036	Yes	Up
RAB41	5.70897	5.81349	5.0011	6.68635	6.31529	6.53033	5.50785	6.51065	1.18207	0.0432664	Yes	Up
lnc-SLC16A3-1	3.95304	3.90331	2.56101	5.99614	6.34352	6.22576	3.47245	6.18847	1.78216	0.0226409	Yes	Up
LARP4	11.5429	11.6563	12.2918	12.8871	12.9089	12.5157	11.8303	12.7705	1.07947	0.0364273	Yes	Up
ASXL2	7.78833	7.69136	8.60741	7.67263	7.40881	7.73464	8.02903	7.60536	0.947232	0.279626	No	No
SNORD53	6.47409	6.5623	6.90591	8.62101	9.03221	8.32079	6.64743	8.658	1.30246	0.00233851	Yes	Up
PRPS2	8.33679	8.60172	8.12551	9.58091	9.53904	9.13027	8.35467	9.41674	1.12712	0.00597802	Yes	Up
SRRM2	11.5268	11.4405	11.3501	12.5642	13.0029	12.5022	11.4391	12.6898	1.10933	0.00981987	Yes	Up
JRK	7.99271	8.20206	7.96706	8.24757	8.42495	8.32578	8.05394	8.33277	1.03462	0.0431186	Yes	Up
JADE1	10.5389	10.3995	10.5197	11.5825	11.7592	11.8176	10.486	11.7198	1.11766	0.000368867	Yes	Up
RAD1	10.5886	10.6238	10.6166	11.6352	11.4914	11.4028	10.6097	11.5098	1.08484	0.00474391	Yes	Up
WTAP	8.80585	8.68675	8.30856	9.50982	9.55684	8.70923	8.60039	9.25863	1.07654	0.123692	No	No
MME	11.9487	11.8022	11.5075	13.5904	13.7835	13.2325	11.7528	13.5355	1.15168	0.00122123	Yes	Up
ZNF718	5.65082	5.47493	5.83499	5.09786	4.54194	5.10098	5.65358	4.91359	0.869112	0.0374253	Yes	Down
CDCP1	11.9024	11.8341	11.6099	13.0456	12.9623	12.8373	11.7821	12.9484	1.09899	0.000758169	Yes	Up
BMS1P4	6.7898	6.6596	6.78479	7.53961	7.92251	7.81738	6.74473	7.75983	1.1505	0.00653197	Yes	Up
CAB39L	8.47263	8.00905	8.68022	9.45011	8.79647	8.86051	8.3873	9.0357	1.07731	0.0872564	No	No
PRDM16	6.20374	6.50848	7.16924	6.90034	6.45953	6.89887	6.62716	6.75291	1.01898	0.721074	No	No
lnc-MAP3K9-2	3.80831	3.81074	3.30848	5.20519	5.78429	4.8813	3.64251	5.29026	1.45237	0.00978875	Yes	Up
lnc-SEPT9-3	5.69777	5.32347	5.27042	6.77208	6.6699	6.42377	5.43055	6.62192	1.21938	0.00274081	Yes	Up
SEC13	8.76913	8.74556	7.36899	9.98753	9.11079	9.75022	8.29456	9.61618	1.15934	0.0845369	No	No
CHEK2	10.3448	10.1725	10.257	10.9276	11.1064	10.7083	10.2581	10.9141	1.06395	0.0172668	Yes	Up
CNKSR3	9.24314	9.08716	9.18295	10.2335	9.99849	10.0292	9.17109	10.087	1.09987	0.00112853	Yes	Up
ZFAND5	12.824	12.9011	13.7289	13.3039	13.4067	13.3261	13.1513	13.3455	1.01477	0.572222	No	No
lnc-MRPL16-1	5.05031	4.33101	5.19393	7.30459	6.54363	6.49772	4.85842	6.78198	1.39592	0.00676966	Yes	Up
ORM1	8.42645	8.81242	7.54723	9.79982	9.62813	9.44623	8.26203	9.62473	1.16493	0.059106	No	No
CERS6-AS1	9.6309	9.13138	9.94823	10.5281	10.1363	9.92111	9.57017	10.1952	1.06531	0.108531	No	No
MLXIP	10.5758	10.707	10.9873	10.8132	10.5959	10.8872	10.7567	10.7654	1.00081	0.956505	No	No
SSTR2	5.32623	5.03247	5.28324	6.27383	6.00179	6.35495	5.21398	6.21019	1.19107	0.00228875	Yes	Up
ALMS1-IT1	8.06864	8.24405	8.55736	9.45348	9.74705	9.66719	8.29001	9.62257	1.16074	0.00286214	Yes	Up
XLOC_l2_013728	4.57162	4.76579	3.25035	6.17081	5.87713	5.23177	4.19592	5.7599	1.37274	0.0605561	No	No
KIAA0907	9.12386	9.0667	9.05372	9.92517	10.3023	9.54985	9.08143	9.92578	1.09298	0.0589331	No	No
LOC729173	7.01022	6.16369	5.18905	8.6028	8.45066	7.42763	6.12099	8.16036	1.33318	0.0393419	Yes	Up
RPL39L	11.7876	12.1788	12.2502	13.2492	13.1751	13.1047	12.0722	13.1763	1.09146	0.011492	Yes	Up
FIG4	7.90844	7.77367	6.5675	8.99571	9.17608	8.92375	7.41653	9.03185	1.2178	0.0591106	No	No
RAPH1	9.8047	9.84309	9.94659	10.9069	11.0313	10.8925	9.86479	10.9436	1.10936	6.12895e-05	Yes	Up
lnc-CERS5-1	9.1905	9.43204	9.67267	11.0548	10.909	10.9311	9.43174	10.965	1.16256	0.00449609	Yes	Up
RHBDD2	10.2257	10.2487	9.58947	11.1225	11.0482	10.9481	10.0213	11.0396	1.10162	0.0363153	Yes	Up
ICAM5	9.23549	9.40598	8.11561	10.3325	10.2245	10.0678	8.91903	10.2083	1.14455	0.0811878	No	No
PPIH	9.74155	9.63307	9.35856	10.5929	10.4766	10.4816	9.57773	10.5171	1.09807	0.00877059	Yes	Up
LOC100128531	2.8163	4.01142	3.65095	7.07108	8.46847	6.69233	3.49289	7.41063	2.12163	0.00593467	Yes	Up
PHTF2	3.28123	3.24558	4.19086	6.19294	5.5867	5.27425	3.57256	5.68463	1.59119	0.00710423	Yes	Up
SOGA1	4.86625	4.25192	2.5963	6.29477	5.57375	6.64044	3.90482	6.16966	1.58001	0.0608745	No	No
CNNM2	9.70668	9.71789	9.95068	10.3345	10.3344	10.504	9.79175	10.391	1.0612	0.0049563	Yes	Up
PEAK1	8.68707	8.14894	8.48242	8.9612	9.06347	8.78475	8.43948	8.93647	1.05889	0.0670113	No	No
RGS4	11.3877	10.9931	11.0451	13.0787	13.3424	12.7898	11.1419	13.0703	1.17307	0.000894297	Yes	Up
GALC	9.51983	9.83446	10.9458	10.961	11.2895	10.7716	10.1	11.0074	1.08983	0.160905	No	No
MEX3B	9.30483	9.52838	9.05946	11.8586	12.3759	11.5878	9.29756	11.9408	1.28429	0.00161507	Yes	Up
lnc-SLC35A1-1	3.84618	3.61754	3.66081	5.37937	5.75205	4.62059	3.70818	5.25067	1.41597	0.0386202	Yes	Up
LOC101927686	6.54475	6.19748	4.97493	6.70437	6.26343	6.30006	5.90572	6.42262	1.08753	0.393016	No	No
MYO1D	9.29382	8.62975	8.01636	10.3971	9.9695	9.94206	8.64664	10.1029	1.16842	0.0438029	Yes	Up
RPS21	13.9336	13.9716	13.8683	14.7599	14.8132	14.5897	13.9245	14.7209	1.0572	0.00241209	Yes	Up
PER3	5.11807	5.19377	6.12424	7.16496	6.96672	7.14473	5.47869	7.09214	1.29449	0.0338793	Yes	Up
LOC645195	7.83647	8.00607	8.87817	10.3538	10.8941	10.0033	8.24024	10.4171	1.26417	0.00709181	Yes	Up
SBSN	11.4214	11.6235	11.7328	12.9835	13.2758	12.8346	11.5926	13.0313	1.12411	0.00132948	Yes	Up
lnc-PLEKHA8-1	7.24838	6.65698	5.97814	9.536	8.11305	8.54445	6.62784	8.73117	1.31735	0.0203657	Yes	Up
AHCTF1	7.82534	8.00441	8.43573	8.35165	8.52855	8.06015	8.08849	8.31345	1.02781	0.381446	No	No
ACVR1B	4.04243	4.67255	2.97622	6.34181	5.66922	5.33533	3.89707	5.78212	1.48371	0.0414107	Yes	Up
LINC00261	5.97602	5.75941	5.97233	7.17996	6.86426	7.47945	5.90259	7.17456	1.21549	0.0103171	Yes	Up
lnc-TEKT3-1	9.17777	9.43597	9.98364	10.6864	11.1893	10.4114	9.53246	10.7623	1.12902	0.020239	Yes	Up
SLC25A51	10.0858	10.0976	10.7725	11.1417	11.072	11.0757	10.3187	11.0965	1.07538	0.0742111	No	No
ING5	10.0064	10.004	10.151	10.4405	10.3479	10.3906	10.0538	10.393	1.03374	0.00791121	Yes	Up
LRRC42	8.60228	8.65372	7.19548	9.5878	9.10149	9.3478	8.15049	9.3457	1.14664	0.119913	No	No
GPR173	6.66277	6.88305	5.89189	7.5946	7.67609	7.61148	6.47924	7.62739	1.1772	0.0612334	No	No
ILF2	9.04005	9.56938	9.03045	10.6561	10.1442	9.83804	9.21329	10.2128	1.10848	0.0319705	Yes	Up
SNORA36B	3.49792	2.54396	4.45417	6.50096	6.75273	6.15554	3.49868	6.46974	1.84919	0.0243417	Yes	Up
ICA1L	6.29496	6.07422	6.61199	8.01549	7.76264	7.88827	6.32705	7.8888	1.24684	0.0035395	Yes	Up
lnc-CBLL1-1	6.45397	6.69898	6.5594	7.48188	7.32904	7.74377	6.57078	7.51823	1.14419	0.00524216	Yes	Up
LINC01508	7.64821	7.17595	6.82877	8.46755	8.22529	8.43507	7.21764	8.37597	1.16049	0.0301037	Yes	Up
lnc-CLIC4-2	7.63537	7.6996	8.17185	8.67519	9.27013	8.6263	7.83561	8.85721	1.13038	0.0201328	Yes	Up
RNF144A-AS1	5.97647	5.35798	5.67837	5.59935	5.83448	5.59839	5.67094	5.67741	1.00114	0.975815	No	No
TAF5L	7.90299	7.76313	7.51161	8.33715	8.54301	8.3474	7.72591	8.40919	1.08844	0.0118433	Yes	Up
lnc-RIOK1-2	8.05002	8.04357	7.08097	9.61088	9.89914	8.85869	7.72485	9.45624	1.22413	0.0179943	Yes	Up
LOC101928787	6.27524	6.26773	6.36172	7.91233	8.34662	7.49119	6.30156	7.91671	1.25631	0.0212735	Yes	Up
ACP1	8.53495	8.21546	8.59038	10.4449	9.68309	10.0246	8.44693	10.0509	1.18989	0.00729946	Yes	Up
NFASC	9.60141	9.86596	9.19449	10.2589	10.4465	10.2696	9.55395	10.325	1.08071	0.0481174	Yes	Up
HRK	7.17697	7.15519	8.06077	9.88415	9.3533	9.58582	7.46431	9.60775	1.28716	0.00783604	Yes	Up
GALNT16	7.29755	7.39277	7.61788	8.72416	8.7614	8.25661	7.43607	8.58072	1.15393	0.00721521	Yes	Up
XLOC_l2_011911	8.49628	8.47156	8.31057	8.81581	7.87941	8.62462	8.42614	8.43995	1.00164	0.966228	No	No
SNORD101	2.46167	2.60728	2.6142	5.24416	6.12662	4.85775	2.56105	5.40951	2.11222	0.0156366	Yes	Up
XLOC_l2_009096	3.08612	3.36468	2.82795	5.34131	5.11462	4.7126	3.09291	5.05618	1.63476	0.00138031	Yes	Up
lnc-C10orf31-7	10.088	10.1817	10.4492	12.2947	12.2149	12.5381	10.2396	12.3492	1.20602	0.000141437	Yes	Up
INHBA-AS1	4.46141	4.66539	5.55662	6.40452	6.23162	6.42049	4.89447	6.35221	1.29783	0.045425	Yes	Up
LOC100507316	10.5915	10.7653	11.2109	11.9878	12.0313	11.9106	10.8559	11.9766	1.10323	0.0227612	Yes	Up
PRPH	10.2498	10.3446	10.8574	11.6734	11.5378	11.517	10.484	11.5761	1.10417	0.0227448	Yes	Up
MLK7-AS1	4.47012	4.41478	2.92859	6.1082	5.54176	6.11887	3.93783	5.92294	1.50411	0.0452347	Yes	Up
SLC38A2	11.6225	11.6049	12.0684	13.1526	13.0557	12.8128	11.7653	13.007	1.10554	0.00394836	Yes	Up
LOC102724552	8.82844	8.16355	8.64331	10.0458	10.6252	9.61027	8.5451	10.0938	1.18124	0.0159748	Yes	Up
STAT4	6.82288	6.09543	6.67454	7.19514	7.65794	7.14895	6.53095	7.33401	1.12296	0.048135	Yes	Up
DUOXA2	4.10563	4.42222	3.59096	5.31409	5.17038	5.35189	4.0396	5.27878	1.30676	0.0308944	Yes	Up
NRAS	9.03548	9.05966	10.0942	10.5423	10.4796	9.97952	9.39645	10.3338	1.09976	0.0972239	No	No
ATP2A1-AS1	9.63911	9.79246	9.83511	11.042	10.7966	10.6209	9.75556	10.8198	1.10909	0.00488395	Yes	Up
lnc-C21orf58-1	8.94555	9.03286	9.62412	4.15389	4.4095	5.86718	9.20084	4.81019	0.522799	0.00733673	Yes	Down
ZNF233	9.35903	9.42739	9.59025	8.42501	8.44348	8.77151	9.45889	8.54667	0.903559	0.00448718	Yes	Down
XLOC_l2_004898	6.10303	5.42237	4.49178	3.64005	2.6505	3.66759	5.33906	3.31938	0.621716	0.0288176	Yes	Down
LRIG1	11.6758	11.9807	12.2649	10.2451	10.3511	10.6318	11.9738	10.4093	0.869341	0.00263595	Yes	Down
lnc-PCDH18-1	4.62629	4.72727	6.30877	2.76064	2.59464	2.57264	5.22078	2.64264	0.506178	0.0404515	Yes	Down
VCPIP1	11.297	11.308	12.0859	9.92465	9.6426	10.1682	11.5637	9.91182	0.857153	0.0100192	Yes	Down
ZBTB21	9.97135	9.56022	10.9936	9.81429	9.98564	9.75981	10.1751	9.85325	0.968372	0.530259	No	No
lnc-SRP54-1	11.1855	11.2941	11.9594	9.60687	9.68615	9.90687	11.4797	9.7333	0.847872	0.0109389	Yes	Down
lnc-DEC1-2	9.04216	8.84123	9.66266	7.36672	7.08401	7.94308	9.18202	7.4646	0.812959	0.00830589	Yes	Down
MFSD9	8.79778	8.63281	9.11201	6.93584	7.24299	7.35043	8.84753	7.17642	0.811121	0.00093965	Yes	Down
ZC2HC1C	5.25961	5.69483	6.03009	3.82137	4.79158	3.3338	5.66151	3.98225	0.70339	0.0399508	Yes	Down
LOC102723652	6.89776	7.12087	8.15085	3.55961	3.75561	5.28426	7.38983	4.19983	0.568326	0.0113675	Yes	Down
ZC3H12C	13.0159	12.7636	13.7419	9.85907	9.57845	10.3193	13.1738	9.91893	0.752927	0.00126696	Yes	Down
CYP2R1	12.7104	12.5502	13.0927	11.1436	11.3386	11.7024	12.7844	11.3949	0.891307	0.00376374	Yes	Down
LOC101928100	9.01226	9.01714	9.59797	4.95047	5.58484	5.93624	9.20912	5.49051	0.596204	0.000845884	Yes	Down
ATF7IP	8.01506	7.93259	8.69397	8.09326	7.59726	7.73856	8.21387	7.80969	0.950793	0.240013	No	No
CRYGS	8.8499	8.73624	9.22473	6.7785	6.61113	7.09005	8.93696	6.82656	0.763858	0.000495855	Yes	Down
MR1	10.3661	10.3499	10.0861	9.21703	8.91396	9.20887	10.2673	9.11329	0.887599	0.00106298	Yes	Down
ZZEF1	12.8821	13.0226	13.1632	11.8139	11.6883	12.147	13.0226	11.8831	0.912492	0.00426452	Yes	Down
MAPK8IP2	8.06435	8.57816	8.05895	6.87081	7.25545	7.696	8.23382	7.27409	0.88344	0.0355409	Yes	Down
KCNQ5-AS1	5.43083	5.02387	5.67846	3.45084	2.59121	4.29456	5.37772	3.44554	0.640706	0.0447991	Yes	Down
PTPRJ	11.7036	11.8785	11.6386	10.4614	10.4649	10.8857	11.7402	10.604	0.903221	0.00573097	Yes	Down
RAB9B	10.5732	10.4848	11.1258	8.84642	8.97569	8.85585	10.7279	8.89265	0.828925	0.00939855	Yes	Down
DLG1-AS1	7.40166	7.39981	9.03063	5.61806	5.84166	5.85083	7.94403	5.77019	0.726355	0.0546096	No	No
LIG3	8.11295	7.95691	7.32027	7.16578	7.41469	7.6352	7.79671	7.40522	0.949788	0.249689	No	No
ZNF37A	10.7277	10.5466	10.9791	8.67357	8.69294	9.51045	10.7511	8.95899	0.833306	0.0117623	Yes	Down
lnc-SNPH-1	8.43123	8.40285	9.43924	7.44286	7.78891	7.43927	8.75777	7.55701	0.862893	0.0595322	No	No
RNF112	7.93594	8.12333	7.88485	7.0899	6.96178	7.34141	7.98137	7.13103	0.893459	0.00508741	Yes	Down
HYLS1	10.6949	10.5014	10.5238	9.61763	8.97279	9.62339	10.5734	9.40461	0.889459	0.025326	Yes	Down
PIGM	7.95498	7.83853	8.91625	7.45044	7.00506	7.17382	8.23658	7.20978	0.875336	0.0804967	No	No
lnc-CDYL2-3	4.86673	4.71456	6.28612	2.6924	2.57099	4.27132	5.28914	3.17824	0.6009	0.0470529	Yes	Down
TMEM229B	6.1042	6.46095	6.9123	4.70858	4.60205	5.15796	6.49248	4.82287	0.742838	0.00586903	Yes	Down
USP27X	9.86571	9.54477	9.82969	9.09556	8.94874	9.28096	9.74672	9.10842	0.934511	0.0103651	Yes	Down
FAM83H	8.08329	8.34691	8.38223	6.26439	6.07554	6.94569	8.27081	6.42854	0.777257	0.0123089	Yes	Down
LINC01260	8.85975	9.31165	9.52588	6.71448	5.83101	6.72711	9.23243	6.4242	0.69583	0.00246062	Yes	Down
SLC28A2	4.71059	4.92815	4.52704	3.70041	2.70946	3.71284	4.72193	3.37424	0.714589	0.0436184	Yes	Down
lnc-UMODL1-1	7.20426	7.25312	8.54144	3.27838	2.61115	4.23513	7.66627	3.37489	0.440225	0.0026744	Yes	Down
UPB1	7.53721	7.77545	8.03053	6.88905	6.98737	7.18734	7.78107	7.02125	0.902351	0.0159402	Yes	Down
IL6	8.53227	7.99242	5.88834	4.84107	4.7544	5.65707	7.47101	5.08418	0.680521	0.0843235	No	No
ZSCAN20	8.03976	8.01087	9.00966	6.94048	6.59911	7.36991	8.35343	6.96983	0.834368	0.0309195	Yes	Down
CD163L1	12.2691	12.5324	12.1934	11.2678	10.7224	11.488	12.3316	11.1594	0.904942	0.0215626	Yes	Down
SIRT5	9.90501	9.89458	10.3066	9.62727	9.6712	9.65916	10.0354	9.65254	0.96185	0.104597	No	No
NR6A1	7.35892	6.96389	7.86554	6.35671	6.76343	6.6603	7.39611	6.59348	0.891479	0.0731985	No	No
CYP3A5	7.94772	8.06365	8.40161	6.53994	7.1089	6.98281	8.13766	6.87722	0.84511	0.00536752	Yes	Down
XLOC_l2_007176	6.86862	6.23868	6.93503	5.07642	5.96165	5.8588	6.68078	5.63229	0.843059	0.0451904	Yes	Down
LOC102724002	11.0611	11.2273	11.8543	9.74764	9.62144	9.99055	11.3809	9.78655	0.859911	0.0114401	Yes	Down
HOGA1	6.20222	6.33653	6.77598	5.33031	5.1386	5.29636	6.43824	5.25509	0.81623	0.0134087	Yes	Down
LOC100506178	12.7473	12.7514	12.622	11.295	10.8322	11.5596	12.7069	11.2289	0.88369	0.0170042	Yes	Down
ARSD	8.25268	8.50956	8.6534	7.55514	7.58515	7.47363	8.47188	7.53797	0.889764	0.0107121	Yes	Down
SLITRK6	8.07203	8.00152	9.39476	6.43408	6.60719	6.856	8.48944	6.63242	0.781256	0.046512	Yes	Down
lnc-OBFC2A-1	14.3936	14.5482	14.6376	13.3489	13.3631	13.428	14.5264	13.38	0.921079	0.0016985	Yes	Down
C2orf27A	8.158	7.63368	8.71956	6.51164	6.71752	6.87281	8.17041	6.70066	0.820113	0.032233	Yes	Down
CFL1P1	7.23154	7.43574	8.61532	5.03162	5.64055	6.16158	7.76087	5.61125	0.723018	0.0189215	Yes	Down
CLMN	9.97127	9.99965	11.6884	7.68444	7.62896	7.57758	10.5531	7.63033	0.723041	0.0353804	Yes	Down
LOC101928504	6.06082	5.41879	6.51661	4.58165	4.75733	3.88741	5.99874	4.40879	0.734953	0.0196698	Yes	Down
ABTB2	12.6353	12.581	12.204	11.2922	11.0457	11.7571	12.4734	11.365	0.911137	0.0157302	Yes	Down
PAX8-AS1	5.89109	6.07738	6.18033	4.14261	4.45224	4.36025	6.0496	4.31837	0.713827	0.000163441	Yes	Down
TRIOBP	11.0747	10.9348	11.1414	9.98492	10.1917	10.2797	11.0503	10.1521	0.918718	0.00175352	Yes	Down
BAZ1A	11.1882	11.2306	12.194	9.63641	9.55377	9.70162	11.5376	9.6306	0.834713	0.0267275	Yes	Down
SLC9A5	7.86951	8.17186	8.52107	7.13693	7.36302	7.49915	8.18748	7.33303	0.89564	0.0263707	Yes	Down
LOC101927827	5.44801	5.00326	6.94892	3.0299	2.76153	3.91189	5.80006	3.23444	0.557656	0.0288625	Yes	Down
CSNK1G1	8.70713	8.60043	9.75843	6.3423	6.11344	6.75875	9.022	6.40483	0.709913	0.00822987	Yes	Down
ARHGEF39	6.51745	6.39319	5.35041	5.45644	5.30789	5.4625	6.08702	5.40894	0.888603	0.20653	No	No
GPR37L1	5.89108	5.90801	6.32567	5.37671	4.99386	5.16324	6.04159	5.17794	0.857049	0.0100291	Yes	Down
LOC100507144	6.66419	6.51603	6.55568	4.70702	5.32326	5.02127	6.57863	5.01718	0.762649	0.00938679	Yes	Down
CTB-113P19.1	8.6318	8.8274	8.7217	7.40823	7.41845	8.01684	8.72697	7.61451	0.872526	0.0242632	Yes	Down
ZFP41	9.58346	9.85479	10.4674	8.14023	8.1004	8.53981	9.96857	8.26015	0.82862	0.00982444	Yes	Down
lnc-B3GAT2-3	7.93039	7.89135	9.31193	4.47189	4.20813	4.25522	8.37789	4.31175	0.514658	0.01112	Yes	Down
UCN2	6.55034	6.52707	7.17142	5.06374	5.34982	5.83927	6.74961	5.41761	0.802655	0.0127456	Yes	Down
ZNF75A	10.7517	10.9203	11.1256	8.52004	8.09874	8.92674	10.9325	8.51518	0.778886	0.0036218	Yes	Down
TRAF4	10.8812	10.9822	10.3066	10.4154	10.3968	10.6393	10.7233	10.4838	0.977665	0.376666	No	No
TARDBP	11.3935	11.148	11.8926	11.3118	11.4176	11.236	11.4781	11.3218	0.986387	0.553153	No	No
ZFP82	7.24875	7.01986	7.9095	5.88752	5.34626	6.79149	7.39271	6.00843	0.812751	0.0605324	No	No
lnc-CTD-3203P2.2.1-1	4.74616	4.92115	6.01465	4.16473	4.08114	3.32966	5.22732	3.85851	0.738144	0.0536231	No	No
LOC90784	9.95388	9.98775	9.6195	8.03163	8.25631	8.40199	9.85371	8.22998	0.835216	0.00054365	Yes	Down
lnc-RELT-1	7.25047	7.04398	8.51365	3.58787	4.58064	4.23493	7.6027	4.13448	0.543817	0.00538321	Yes	Down
RBM47	7.3853	7.78192	8.18487	6.62855	6.41259	6.71779	7.78403	6.58631	0.846131	0.0232895	Yes	Down
CLEC4E	6.54078	6.52769	7.3834	5.0059	5.98201	4.80902	6.81729	5.26564	0.772396	0.0305462	Yes	Down
lnc-THBS2-3	10.8704	11.0017	11.3785	9.83697	9.61763	9.93584	11.0835	9.79681	0.883908	0.00387349	Yes	Down
lnc-ZNF609-1	7.91768	7.7817	8.70285	6.60679	6.34058	6.55442	8.13408	6.50059	0.79918	0.0226934	Yes	Down
LINC00641	6.60016	6.37293	7.51056	5.04588	4.19784	5.27372	6.82788	4.83914	0.708733	0.01419	Yes	Down
XLOC_l2_006152	8.51988	8.57952	8.19376	6.67303	6.17538	7.18319	8.43105	6.6772	0.791977	0.0155758	Yes	Down
KCNMA1	9.55832	9.29208	9.40582	8.69438	8.94536	8.70784	9.41874	8.78253	0.932453	0.00481782	Yes	Down
PKLR	7.9299	7.86666	7.96225	6.74894	7.03022	6.87277	7.9196	6.88398	0.869233	0.00297239	Yes	Down
LOC646976	6.29372	5.59838	6.95468	3.56022	4.15161	4.39154	6.28226	4.03446	0.642198	0.0126401	Yes	Down
DSC2	6.37502	6.07037	5.90853	4.92027	4.17685	5.14026	6.11797	4.74579	0.775713	0.0264267	Yes	Down
TRMT10C	12.7799	12.9562	13.5019	11.8958	11.5283	12.2491	13.0793	11.8911	0.909147	0.0168882	Yes	Down
EPC2	10.533	10.4828	11.2116	9.35309	8.92005	9.47478	10.7425	9.24931	0.861003	0.00868654	Yes	Down
DENND2A	9.41163	9.52188	9.29759	6.89671	5.81919	7.06202	9.41037	6.59264	0.700572	0.0164916	Yes	Down
SNORA51	8.12751	7.85351	8.55564	6.32348	6.64876	6.46483	8.17889	6.47902	0.792164	0.00598721	Yes	Down
CYP3A7	9.28432	8.98898	9.78342	6.17356	7.54814	7.3328	9.35224	7.01817	0.750427	0.0160849	Yes	Down
BEGAIN	7.86966	7.8934	8.50963	6.89108	6.88198	7.14194	8.0909	6.97167	0.861668	0.0211931	Yes	Down
LOC101927751	7.05823	7.40823	8.13795	5.11603	5.69777	5.52483	7.5348	5.44621	0.722807	0.00958588	Yes	Down
ZNF324	10.9265	11.0829	11.2633	9.94532	9.88743	10.3134	11.0909	10.0487	0.906034	0.00432785	Yes	Down
VWA1	8.41232	8.57494	7.91591	8.51017	8.33126	8.2887	8.30105	8.37671	1.00911	0.746707	No	No
SSH2	8.68816	8.48043	8.44252	8.53815	8.45542	8.23967	8.53704	8.41108	0.985246	0.344445	No	No
KLHL29	9.38257	9.36071	8.72754	8.34678	8.20977	8.64998	9.15694	8.40218	0.917575	0.0509617	No	No
EIF4E2	12.308	12.2593	12.4499	11.9227	11.8471	11.9505	12.3391	11.9068	0.964966	0.00639696	Yes	Down
BAHCC1	8.92743	9.06963	9.47187	7.99534	7.88786	8.44159	9.15631	8.10826	0.885538	0.0112334	Yes	Down
NCOA7	10.4633	10.1749	11.6402	8.92348	9.17585	9.28416	10.7595	9.12783	0.848354	0.0608463	No	No
MESDC1	13.77	13.5711	14.1816	12.9782	12.6692	12.8631	13.8409	12.8369	0.927459	0.0161352	Yes	Down
ATXN1	9.23174	9.33832	9.5829	8.77182	8.02766	8.86057	9.38432	8.55335	0.911451	0.0725929	No	No
FRMPD3	4.84195	4.62837	5.53377	3.68968	3.5363	4.10895	5.00136	3.77831	0.755456	0.0263299	Yes	Down
RIMS3	8.23665	7.96269	8.57371	7.60809	7.58313	7.72484	8.25768	7.63869	0.92504	0.065168	No	No
IL17RA	9.7935	9.7021	10.0616	8.53402	8.15654	8.54329	9.85239	8.41129	0.853731	0.00111529	Yes	Down
lnc-MEIS1-4	5.10657	5.49325	4.83365	3.4188	4.50796	3.78626	5.14449	3.90434	0.758937	0.0394901	Yes	Down
METTL20	6.92668	6.57199	8.29321	5.31576	5.20012	5.11736	7.26396	5.21108	0.717388	0.057943	No	No
FAT4	8.91097	8.99256	9.81937	6.95757	6.98814	7.31061	9.24097	7.08544	0.766742	0.00974505	Yes	Down
RBMS3-AS3	7.63925	7.94482	8.86243	6.42567	6.04553	6.72492	8.14883	6.39871	0.78523	0.0237388	Yes	Down
lnc-C7orf11-5	6.06538	6.11849	7.82687	2.63117	2.56018	3.41622	6.67025	2.86919	0.430148	0.0109612	Yes	Down
AMIGO2	11.6557	11.6952	12.9259	10.7205	10.5732	10.8733	12.0923	10.7223	0.886708	0.0758112	No	No
LRPAP1	10.1924	9.98709	7.96759	9.84985	9.76511	9.87193	9.38235	9.82896	1.0476	0.593652	No	No
DDX28	10.5318	10.7178	11.3874	9.37757	9.27315	9.65193	10.879	9.43422	0.867193	0.0182757	Yes	Down
LOC100507065	6.11947	6.15045	6.92068	6.07156	5.87919	6.29916	6.39687	6.0833	0.950982	0.361585	No	No
LOC101927056	9.70765	9.76897	10.1609	8.70149	8.96988	8.95399	9.87918	8.87512	0.898366	0.00682413	Yes	Down
USP3-AS1	6.21863	6.50925	7.53381	5.91099	5.96395	5.41432	6.7539	5.76309	0.853298	0.115732	No	No
PLEKHG4B	7.19257	6.91815	7.87571	5.76033	6.1065	5.75011	7.32881	5.87231	0.801264	0.0233709	Yes	Down
LAMA3	9.82394	10.1465	10.568	9.4892	9.81705	9.96759	10.1795	9.75795	0.958591	0.188283	No	No
UFSP1	9.73948	9.95228	9.76981	8.33294	8.30471	8.45594	9.82052	8.36453	0.85174	0.000123551	Yes	Down
LYG1	7.80461	7.48975	8.77667	5.33135	5.23315	5.5239	8.02368	5.3628	0.668372	0.016851	Yes	Down
XLOC_l2_005276	5.4364	5.28856	5.2179	3.58246	3.62255	4.3792	5.31429	3.8614	0.726608	0.0247897	Yes	Down
KIAA2026	8.59503	8.54502	9.75575	7.13258	7.33573	7.80286	8.96527	7.42372	0.828053	0.0410756	Yes	Down
EVI5	11.507	11.4899	11.4352	11.3225	11.2091	11.3553	11.4774	11.2956	0.984164	0.0365028	Yes	Down
ONECUT1	9.38431	9.29247	10.2597	8.21506	7.89094	8.4327	9.64549	8.17957	0.84802	0.0244684	Yes	Down
HSPA13	12.7363	12.59	13.5242	12.0668	11.8562	11.7852	12.9502	11.9027	0.919117	0.0590876	No	No
LINC00672	8.35159	7.88141	8.63968	6.2683	6.21795	6.71914	8.29089	6.4018	0.772148	0.00320361	Yes	Down
DLX4	10.1955	10.1907	11.43	9.08855	9.39985	9.52168	10.6054	9.3367	0.88037	0.0801729	No	No
lnc-TCF7L2-2	8.62193	8.80262	9.62026	7.643	8.27249	8.04184	9.01494	7.98577	0.885838	0.0575304	No	No
KPNA5	8.58967	8.66367	9.4891	8.47193	8.1792	8.40333	8.91415	8.35149	0.93688	0.182674	No	No
CD200R1	6.41456	6.25064	6.73073	4.86781	5.03574	5.7221	6.46531	5.20855	0.805615	0.0230037	Yes	Down
SEMA5A	8.59854	8.63032	9.3023	6.02825	6.37724	6.74311	8.84372	6.38287	0.72174	0.00140432	Yes	Down
LDOC1L	11.8793	11.8579	12.4448	10.9589	10.3068	11.2158	12.0607	10.8271	0.897724	0.0246192	Yes	Down
CELF2-AS1	5.17703	5.46981	5.21011	4.13875	3.86573	4.45692	5.28565	4.1538	0.785864	0.0093504	Yes	Down
FLJ42627	11.3582	11.267	11.5883	10.2243	10.0777	10.564	11.4045	10.2887	0.902157	0.00474825	Yes	Down
ADCY9	12.6911	12.5273	13.3119	11.591	11.5776	11.947	12.8435	11.7052	0.911375	0.024486	Yes	Down
ZNF20	8.19107	7.8169	8.71149	6.80358	6.79996	7.53486	8.23982	7.04613	0.855132	0.0287344	Yes	Down
STK17A	8.45	8.29345	9.39583	6.47479	6.98907	7.04247	8.71309	6.83544	0.784503	0.0166081	Yes	Down
LOC101929372	6.51503	5.37881	7.35139	3.73146	4.76968	4.52414	6.41508	4.34176	0.676806	0.0478033	Yes	Down
ANKRD11	13.5768	13.6642	13.4972	12.7342	12.6926	13.1324	13.5794	12.8531	0.946511	0.0252994	Yes	Down
lnc-QPCT-3	9.49127	9.50301	9.05214	8.46793	7.97314	8.66814	9.34881	8.36974	0.895273	0.0219156	Yes	Down
lnc-TTR-1	6.91021	6.68157	8.49595	4.88873	4.35961	5.26291	7.36258	4.83708	0.656982	0.0312077	Yes	Down
NANOS1	9.90167	10.0683	11.1706	7.88046	7.34389	8.00198	10.3802	7.74211	0.745856	0.00998692	Yes	Down
FOXL1	10.5797	10.6009	10.818	9.21596	9.41387	9.64536	10.6662	9.42507	0.883638	0.00228247	Yes	Down
LOC100507520	6.35946	6.22736	7.4752	4.80527	4.9949	5.53146	6.68734	5.11054	0.764212	0.0375931	Yes	Down
IGF2BP1	11.0025	11.1747	11.2122	9.38756	9.26992	9.99699	11.1298	9.55149	0.858189	0.0142379	Yes	Down
GOPC	12.7205	12.7959	13.7343	11.6665	11.9122	11.9679	13.0836	11.8489	0.905632	0.0539833	No	No
XLOC_l2_000324	9.83775	9.94128	10.7213	8.4195	8.62856	8.39705	10.1668	8.4817	0.834256	0.0205705	Yes	Down
MTERF4	9.21361	9.30975	9.84904	8.39158	8.07755	8.72045	9.45747	8.39653	0.88782	0.017498	Yes	Down
DOLK	10.6081	10.7597	11.2052	9.12495	8.83172	9.48379	10.8577	9.14682	0.842428	0.00279158	Yes	Down
lnc-RASGRP1-4	4.7569	5.20744	5.48702	3.53119	4.40494	4.19461	5.15045	4.04358	0.785093	0.0327952	Yes	Down
LOC730961	4.61362	4.78606	5.85016	2.99901	3.40156	2.57545	5.08328	2.99201	0.588598	0.0152936	Yes	Down
lnc-JMJD7-PLA2G4B-2	12.0596	11.9969	12.6843	10.9254	10.6155	10.8828	12.2469	10.8079	0.8825	0.0118068	Yes	Down
CLHC1	8.74512	8.538	9.44731	7.77713	8.0023	8.04836	8.91014	7.94259	0.89141	0.0616565	No	No
lnc-RP11-582J16.5.1-1	9.57462	9.01416	10.0935	8.10434	8.27403	8.47476	9.56077	8.28438	0.866497	0.0429195	Yes	Down
CLOCK	7.45978	7.17259	8.27826	6.43162	6.90315	6.86022	7.63688	6.73166	0.881468	0.0949312	No	No
DDX58	10.924	10.8938	11.603	9.87129	9.92334	9.74795	11.1403	9.84753	0.883958	0.0258895	Yes	Down
GID8	11.5974	11.7549	12.3116	9.73843	9.74116	9.94431	11.888	9.80797	0.825031	0.00644391	Yes	Down
C12orf4	10.6298	10.8106	11.8645	9.80851	9.75252	9.79088	11.1016	9.78397	0.881309	0.0755282	No	No
HLA-DOA	6.45417	6.21414	6.96395	4.18053	4.32708	4.51457	6.54409	4.34073	0.663305	0.00396356	Yes	Down
XLOC_l2_011027	6.48692	6.52301	6.75746	5.19875	5.07135	5.68048	6.58913	5.31686	0.806914	0.0101445	Yes	Down
lnc-AC018816.3.1-4	8.78696	7.74513	9.04385	7.21711	6.42429	7.24248	8.52531	6.96129	0.816544	0.0374575	Yes	Down
C17orf67	9.15201	8.55027	9.73192	8.23867	8.12208	8.44053	9.14473	8.26709	0.904028	0.115018	No	No
CCL2	12.4026	12.6059	12.4894	9.40647	8.96851	9.29277	12.4993	9.22258	0.737847	0.000307168	Yes	Down
TLR3	6.43844	6.86604	8.41513	5.00557	5.08914	5.27151	7.23987	5.12207	0.707481	0.0694769	No	No
PISRT1	4.77324	5.59915	6.94498	2.80963	2.89413	3.15038	5.77246	2.95138	0.511286	0.0436835	Yes	Down
PPP1R10	12.4089	12.3465	12.5819	8.70125	8.61783	9.5713	12.4458	8.96346	0.720202	0.00551328	Yes	Down
SAP30BP	11.5947	11.3307	11.7843	10.3605	10.374	10.5409	11.5699	10.4252	0.90106	0.00561986	Yes	Down
CARF	6.88609	6.95796	8.40408	4.75154	4.88689	5.39595	7.41604	5.01146	0.675759	0.0270118	Yes	Down
lnc-CCDC64B-1	4.87507	5.18732	6.45282	4.06177	3.98314	4.04074	5.50507	4.02855	0.731789	0.0918566	No	No
ZNF69	5.87891	4.78014	5.54405	4.1725	3.79495	4.38393	5.40104	4.11713	0.762285	0.0389555	Yes	Down
TNIP3	8.31227	8.04705	9.32566	6.73832	6.57315	6.56807	8.56166	6.62651	0.773975	0.0359103	Yes	Down
ZNF382	8.14354	8.02943	9.09867	7.41364	7.25867	7.62046	8.42388	7.43092	0.882126	0.0885239	No	No
HS3ST5	7.98452	8.02724	8.20781	5.64948	5.08031	6.01647	8.07319	5.58209	0.691435	0.00852377	Yes	Down
CCRL2	9.13764	9.2584	8.98486	8.02053	7.45626	8.06021	9.12697	7.84567	0.859614	0.0127324	Yes	Down
POSTN	5.10677	5.63076	6.8462	2.66946	3.88154	3.92249	5.86124	3.49116	0.595635	0.0247714	Yes	Down
MCPH1	8.7652	8.8889	9.78951	8.27434	8.44005	8.58689	9.14787	8.43376	0.921937	0.149465	No	No
GLTSCR1L	9.60135	9.79856	10.8886	8.8563	8.7142	8.83915	10.0962	8.80322	0.871936	0.0821718	No	No
WEE2-AS1	5.49976	5.41117	5.63507	4.60157	4.67628	4.7712	5.51533	4.68302	0.849091	0.00074667	Yes	Down
HGSNAT	8.6337	8.71838	8.17458	8.24226	8.36386	8.0716	8.50889	8.22591	0.966743	0.232829	No	No
SSR4P1	8.66433	8.79087	9.16325	5.26867	6.18595	6.26884	8.87282	5.90782	0.665834	0.00439853	Yes	Down
TXK	9.57308	9.21972	10.1474	8.43659	8.38616	8.51512	9.64673	8.44596	0.875526	0.0447672	Yes	Down
RGS2	10.9347	11.2247	12.0994	10.3048	10.5516	9.98021	11.4196	10.2789	0.900108	0.0641174	No	No
C2orf68	9.89767	10.1441	10.0622	8.92778	9.01467	8.94963	10.0347	8.96403	0.893306	0.00193591	Yes	Down
SH3TC2	8.58126	8.27524	9.84421	6.64557	6.74874	6.84359	8.90023	6.74597	0.757954	0.0445179	Yes	Down
ZNF81	8.06056	7.98077	9.04867	7.54931	7.83762	8.0077	8.36333	7.79821	0.932429	0.236456	No	No
lnc-CHAF1B-3	5.5968	5.91113	7.3615	2.65158	2.57572	2.59302	6.28981	2.60677	0.414443	0.0209305	Yes	Down
lnc-RUNX2-2	10.7314	10.6766	11.6523	8.64723	8.28423	8.76284	11.0201	8.56477	0.777193	0.00733519	Yes	Down
FZR1	7.96629	8.25188	8.163	7.01831	5.609	6.45786	8.12706	6.36172	0.782783	0.0448738	Yes	Down
LINC01588	7.89777	7.98535	8.43559	7.00003	7.171	7.74517	8.10624	7.3054	0.901207	0.0507497	No	No
INPP5E	10.9321	10.9183	11.6074	9.5084	9.71268	9.96773	11.1526	9.7296	0.872408	0.0103066	Yes	Down
lnc-NDUFS8-1	8.9598	8.69174	9.57845	6.85691	6.75068	6.95165	9.07666	6.85308	0.755022	0.0107782	Yes	Down
RPAP2	9.54338	9.32577	9.82896	8.95314	8.68712	9.06589	9.56604	8.90205	0.930589	0.025104	Yes	Down
AKAP12	10.5699	10.3803	9.99153	10.1061	9.60186	10.0877	10.3139	9.93188	0.96296	0.182548	No	No
FBXO11	8.21588	7.7522	8.83523	7.99219	8.13858	7.93517	8.26777	8.02198	0.970271	0.517279	No	No
LOC102723672	5.33489	5.04391	6.95584	3.58417	3.39029	3.70175	5.77821	3.55874	0.615889	0.0618014	No	No
LOC100506731	6.95879	6.93446	7.36599	5.3651	5.81517	5.89674	7.08641	5.69234	0.803275	0.00328548	Yes	Down
lnc-RP11-712L6.5.1-2	8.73271	8.06205	8.60753	5.70552	7.21671	6.19126	8.46743	6.37116	0.752432	0.0266863	Yes	Down
ZFP3	10.1128	10.1193	11.1317	5.92513	5.60652	6.63494	10.4546	6.05553	0.579223	0.000677097	Yes	Down
lnc-RAP1GDS1-2	4.97033	6.02967	6.41785	4.15342	2.51296	4.416	5.80595	3.69413	0.636266	0.050704	No	No
TIPARP	13.2731	13.3258	14.3208	12.7335	12.4241	12.4175	13.6399	12.525	0.918263	0.0713043	No	No
ZAK	11.4079	11.466	12.2504	10.7788	10.6628	10.8126	11.7081	10.7514	0.918286	0.0682793	No	No
TMEM198B	10.6787	10.757	11.7713	10.0084	10.0044	9.94481	11.069	9.98587	0.902147	0.0908045	No	No
LOC101927768	6.70256	6.41744	7.09581	5.82246	5.70595	6.32549	6.7386	5.9513	0.883165	0.045144	Yes	Down
C6orf164	5.20969	4.66587	5.70602	4.47904	4.97905	4.3325	5.19386	4.59686	0.885057	0.182711	No	No
MAN1A2	9.05536	8.86924	9.33931	8.31652	8.45016	8.46101	9.08797	8.40923	0.925315	0.0280523	Yes	Down
LARP1B	10.4698	10.5674	11.1532	10.8182	10.398	10.6743	10.7301	10.6302	0.990684	0.710622	No	No
LOC286272	7.03526	6.96341	7.74525	5.29799	4.70094	5.23868	7.24797	5.07921	0.700776	0.00293985	Yes	Down
EIF4EBP2	11.3968	11.3604	12.1953	10.7469	10.4203	10.781	11.6508	10.6494	0.914045	0.0504492	No	No
ANKRD12	10.21	9.78234	10.3943	9.00534	9.00939	9.55527	10.1289	9.19	0.907309	0.0217961	Yes	Down
USP27X-AS1	6.77582	7.16057	7.90493	6.15023	6.144	6.22174	7.28044	6.17199	0.847749	0.0781345	No	No
ELF1	10.3614	10.3725	11.0382	9.57916	9.17415	9.52182	10.5907	9.42504	0.889936	0.0179277	Yes	Down
lnc-WASL-1	5.68907	5.81621	6.92021	3.34039	2.54299	3.74931	6.14183	3.2109	0.522792	0.00528399	Yes	Down
PRKCE	13.8169	13.8217	13.7038	12.6127	12.5953	13.0596	13.7808	12.7559	0.925626	0.0165196	Yes	Down
NPPA-AS1	7.95349	7.12226	7.84649	4.83927	5.83194	6.16943	7.64075	5.61355	0.734686	0.0180047	Yes	Down
lnc-FAM127A-1	6.13409	6.3527	7.95498	4.20155	3.69926	5.00341	6.81392	4.30141	0.631267	0.0277855	Yes	Down
TCEANC	6.54561	7.18419	7.76147	6.13002	6.20583	5.98123	7.16376	6.10569	0.852303	0.0899907	No	No
CABLES2	9.52555	9.39054	10.5218	7.28403	7.32431	7.48896	9.81264	7.36577	0.750641	0.0181312	Yes	Down
TECPR2	7.47368	7.47507	7.51882	6.89125	6.13352	6.43303	7.48919	6.48593	0.866039	0.0444351	Yes	Down
ALPK1	9.42588	9.93465	10.5728	8.23334	8.57988	8.45319	9.97778	8.42213	0.844089	0.0335218	Yes	Down
lnc-ZWINT-5	7.69875	8.1809	8.64244	6.40704	6.73603	6.75007	8.17403	6.63105	0.811234	0.0182113	Yes	Down
LOC283299	6.88753	6.77187	6.89072	4.24997	4.75029	4.48489	6.85004	4.49505	0.656207	0.00220216	Yes	Down
KLHDC4	9.64916	9.43553	8.68203	9.55303	9.66374	9.52969	9.25557	9.58215	1.03528	0.381427	No	No
COMMD9	9.03339	8.93327	8.8153	8.08743	8.14062	8.6846	8.92732	8.30422	0.930203	0.070256	No	No
SLC26A10	8.19915	8.13003	8.06941	6.43176	7.08647	6.93344	8.13286	6.81723	0.838232	0.0189225	Yes	Down
LOC153684	7.68403	7.75597	8.09593	6.49533	6.67978	6.96852	7.84531	6.71454	0.855867	0.00387816	Yes	Down
lnc-CHSY1-5	8.62838	8.60358	8.23958	6.68003	6.60536	6.81893	8.49051	6.70144	0.789286	0.00116245	Yes	Down
LOC100289361	9.3533	9.66228	10.3786	8.49685	9.0492	8.79484	9.79806	8.7803	0.896126	0.0585697	No	No
GDAP1	8.38744	8.48941	9.76948	6.84338	7.40371	7.2402	8.88211	7.16243	0.806389	0.047103	Yes	Down
KRTAP1-1	5.02615	4.56495	5.77668	3.36723	3.96215	3.6293	5.12259	3.6529	0.713095	0.0353029	Yes	Down
lnc-RPL7L1-1	9.41199	9.11986	9.90323	6.93936	7.20411	7.11302	9.47836	7.08549	0.747544	0.00485531	Yes	Down
LOC102724791	8.87447	8.65285	9.46532	7.60586	7.67552	7.85594	8.99755	7.71244	0.857172	0.0255251	Yes	Down
DIO3OS	5.42797	5.03941	5.76774	2.58332	2.49618	3.71538	5.41171	2.93162	0.541719	0.0108402	Yes	Down
ZNF226	12.904	12.9906	13.2023	12.105	12.199	12.3426	13.0323	12.2155	0.937329	0.00237197	Yes	Down
CSMD3	9.19087	9.0588	9.92697	7.73862	8.573	8.00276	9.39221	8.1048	0.862927	0.024733	Yes	Down
CNP	10.0619	10.1125	10.1546	9.15827	9.17792	9.4332	10.1097	9.25646	0.915604	0.00661519	Yes	Down
STRN	6.56003	6.80307	7.35301	6.0839	5.66332	6.25414	6.90537	6.00045	0.868955	0.0405727	Yes	Down
RIPK1	12.3272	12.3121	12.742	10.2067	10.1373	10.6759	12.4605	10.34	0.829823	0.00075904	Yes	Down
ZNF438	8.58288	8.58241	9.20286	7.53147	7.57937	8.0681	8.78938	7.72631	0.879051	0.0178289	Yes	Down
LOC101927610	6.76212	7.12148	8.11983	5.93009	4.81439	5.35773	7.33447	5.36741	0.731805	0.0210459	Yes	Down
SERPINA9	7.50437	7.52524	7.60403	6.42906	6.70009	6.47634	7.54455	6.53516	0.86621	0.00315635	Yes	Down
ARHGEF17	11.5934	11.9246	11.0988	10.4309	10.2855	10.7802	11.5389	10.4989	0.909863	0.0289795	Yes	Down
MSTO1	11.0409	10.6717	10.3212	10.3633	10.0635	10.0632	10.6779	10.1633	0.951808	0.11557	No	No
lnc-AUH-4	5.61538	6.66479	5.90353	4.09774	4.29431	4.81631	6.06123	4.40279	0.726385	0.0156394	Yes	Down
PCF11	9.29728	9.28288	9.5542	7.26202	5.90978	6.92784	9.37812	6.69988	0.714416	0.0185365	Yes	Down
lnc-PAQR3-1	5.86445	5.8492	6.54442	4.50281	4.81477	4.54368	6.08602	4.62042	0.759186	0.0130206	Yes	Down
LINC00670	7.53445	7.17517	7.4603	5.52025	5.4271	6.6518	7.38997	5.86639	0.79383	0.0518915	No	No
ZSCAN5A	8.35252	8.31165	9.81415	6.67022	6.81288	6.93696	8.82611	6.80669	0.771199	0.0519006	No	No
GGCX	10.3903	10.4961	11.2693	9.48698	9.57405	9.83362	10.7186	9.63155	0.898583	0.0455404	Yes	Down
LOC101927481	5.28518	5.00928	6.48646	4.47616	3.20622	3.0005	5.59364	3.56096	0.636609	0.0347976	Yes	Down
LOC344887	7.96265	7.95945	9.30388	6.00407	5.71665	6.8548	8.40866	6.19184	0.736364	0.0193463	Yes	Down
PTPN4	9.72028	9.51732	10.5261	9.00352	8.63621	8.99144	9.92124	8.87705	0.894752	0.0619931	No	No
ZKSCAN2	9.92115	9.92115	10.4067	8.54477	8.33995	8.97444	10.083	8.61972	0.854877	0.00435341	Yes	Down
CCDC149	8.04471	7.99195	7.6533	7.7797	7.64126	7.62091	7.89666	7.68063	0.972643	0.213229	No	No
lnc-EXOC4-1	5.94755	5.741	6.80338	4.8968	5.15944	5.43139	6.16398	5.16254	0.837535	0.0727987	No	No
TIAM2	10.3808	10.4873	11.0967	9.74944	9.32158	10.095	10.6549	9.72202	0.912442	0.041829	Yes	Down
APLN	8.32541	8.45571	9.61854	6.72668	7.28403	7.37729	8.79989	7.12933	0.810162	0.0372447	Yes	Down
LOC100507599	7.18189	7.42498	6.25418	6.36884	5.89286	6.47749	6.95368	6.2464	0.898287	0.176166	No	No
ATMIN	10.2502	10.3145	10.5632	9.55	9.47477	9.52413	10.376	9.5163	0.917149	0.00923527	Yes	Down
ZBED8	8.5629	9.05074	10.6744	7.11302	7.60186	7.59174	9.42935	7.43554	0.788553	0.0810286	No	No
APOLD1	8.00704	8.21182	8.72964	7.13993	7.60431	7.66133	8.31617	7.46852	0.898073	0.0385496	Yes	Down
ZNF804A	7.81053	7.4052	6.28583	4.16422	4.54578	3.54958	7.16718	4.08653	0.570172	0.00760575	Yes	Down
HLA-DQB1	7.73722	7.93611	7.55206	6.11653	7.20395	6.14922	7.7418	6.4899	0.838294	0.0617405	No	No
LOC151657	5.57338	5.09214	6.51931	3.99524	4.15475	4.36561	5.72828	4.17187	0.728293	0.0576573	No	No
ST7-AS1	8.20213	8.24432	9.81867	6.85322	7.28854	6.97188	8.75504	7.03788	0.803866	0.0765296	No	No
lnc-MSMP-1	10.3768	10.3365	10.3705	10.0442	9.76992	10.0362	10.3613	9.9501	0.960317	0.0425129	Yes	Down
XLOC_l2_012418	4.32312	4.80398	5.27558	2.59276	2.55632	2.88782	4.80089	2.67897	0.558015	0.00903835	Yes	Down
lnc-SVIL-1	5.60753	5.59048	5.24809	4.47927	2.56026	2.935	5.48203	3.32484	0.606498	0.0616755	No	No
lnc-CHAF1B-2	6.07531	6.19388	6.29846	5.31835	5.68472	5.69262	6.18922	5.56523	0.899182	0.0205153	Yes	Down
NMNAT1	10.0909	9.62931	9.98518	9.28821	8.98182	9.3442	9.90179	9.20474	0.929604	0.0192819	Yes	Down
ZNF416	10.6641	10.8649	10.9935	9.86969	9.73116	10.2863	10.8408	9.9624	0.918971	0.0172264	Yes	Down
SYTL4	6.57272	6.77059	6.96037	6.08194	5.94095	6.14525	6.76789	6.05604	0.894819	0.0105541	Yes	Down
DNAH14	8.39806	8.42232	9.17155	7.01564	8.11876	7.37305	8.66398	7.50248	0.86594	0.0512398	No	No
lnc-SNURF-1	6.52468	6.28303	7.12689	5.93083	6.09582	5.94888	6.64486	5.99184	0.901726	0.115793	No	No
XLOC_l2_002729	6.9857	7.36757	8.34083	5.52709	5.31155	5.19747	7.5647	5.34537	0.70662	0.0261407	Yes	Down
AGGF1	11.7579	11.8928	12.7831	10.1708	10.0303	10.7029	12.1446	10.3013	0.848222	0.012634	Yes	Down
FBXL18	10.9492	10.7472	10.8399	9.86191	9.30461	10.0416	10.8455	9.73605	0.897709	0.0309359	Yes	Down
LOC102725300	9.21869	9.04765	8.97305	7.90919	8.04759	7.91963	9.0798	7.9588	0.87654	0.000565711	Yes	Down
MURC	9.0555	9.04479	9.48761	7.65239	7.78235	8.2137	9.19597	7.88281	0.857203	0.00450942	Yes	Down
lnc-ARRDC3-1	10.2409	10.0415	9.46779	8.52645	8.28154	8.42323	9.91674	8.4104	0.848102	0.0161739	Yes	Down
ANKH	9.11284	8.95528	9.77163	7.96514	7.68594	8.11075	9.27992	7.92061	0.853521	0.0174285	Yes	Down
CSRP2BP	11.0711	11.131	11.9249	9.58137	9.60297	9.86726	11.3757	9.68387	0.851278	0.017376	Yes	Down
DCUN1D5	10.9577	10.786	11.8205	10.4095	10.5699	10.5049	11.1881	10.4948	0.938032	0.160129	No	No
LOC100132215	6.48576	6.97154	7.3016	6.09403	5.676	6.28638	6.91963	6.0188	0.869815	0.0425576	Yes	Down
lnc-DEXI-2	4.6914	4.35544	5.25031	2.59435	2.56472	3.19898	4.76572	2.78602	0.584596	0.00471111	Yes	Down
FGF1	11.1333	11.2376	11.5518	9.3929	8.8402	9.67569	11.3076	9.30293	0.822718	0.00547106	Yes	Down
VGLL3	9.64163	9.71776	10.1521	9.38762	9.18814	9.2474	9.83716	9.27438	0.942791	0.0573179	No	No
GDNF	8.79747	8.62637	8.81172	7.96916	7.80699	8.24545	8.74519	8.0072	0.915612	0.0157679	Yes	Down
lnc-ITGB8-4	6.15973	6.45477	6.02035	4.45969	5.62537	4.49178	6.21162	4.85895	0.782235	0.0596471	No	No
CTTNBP2NL	11.0297	10.5881	11.302	9.91453	9.51501	10.1489	10.9733	9.85948	0.898499	0.0165523	Yes	Down
PCDHB9	6.86363	6.64433	7.34862	5.43245	5.90323	5.66714	6.95219	5.66761	0.815226	0.00990988	Yes	Down
MBTD1	9.79206	9.75069	11.2584	8.97148	8.87658	8.96223	10.267	8.93676	0.870432	0.114833	No	No
TYSND1	9.15258	9.34816	9.51406	7.9847	7.67937	8.65565	9.33827	8.10657	0.868102	0.0382196	Yes	Down
LIF	9.61917	9.52345	9.50665	8.91788	8.82936	9.04105	9.54976	8.92943	0.935042	0.00247976	Yes	Down
lnc-EPB41-1	5.43829	6.06935	6.2374	3.44619	4.17692	4.05171	5.91501	3.89161	0.65792	0.00372433	Yes	Down
HOXC13-AS	9.53049	9.71487	10.6431	7.98865	8.01374	7.83251	9.96281	7.94497	0.797463	0.0253141	Yes	Down
ARID1B	8.14368	7.93413	8.69118	8.52605	8.48596	8.37401	8.25633	8.46201	1.02491	0.459771	No	No
MAP3K8	7.92223	8.0706	9.11635	7.63235	7.54651	7.95035	8.36973	7.70974	0.921146	0.214813	No	No
HHIPL1	5.92954	5.80759	6.22683	5.25512	5.51174	5.28761	5.98799	5.35149	0.893705	0.0176998	Yes	Down
NFKBIZ	11.0192	10.7861	9.62339	9.44657	8.90025	9.00442	10.4762	9.11708	0.870265	0.0727677	No	No
MAP3K14-AS1	10.3377	10.5377	10.1044	9.81703	9.80815	9.9043	10.3266	9.84316	0.953183	0.0538334	No	No
MSX2	5.65075	4.74415	6.58775	3.27222	3.8171	4.29475	5.66088	3.79469	0.670336	0.0518753	No	No
CLCN4	9.40698	8.89715	10.3631	7.90608	7.91653	8.26748	9.55574	8.03003	0.840336	0.061929	No	No
LOC142937	8.57102	8.51733	8.94418	8.02888	6.94037	7.65662	8.67751	7.54196	0.869138	0.0545039	No	No
LOC101929409	5.32148	5.67009	6.59762	3.88874	4.65738	4.81578	5.86306	4.45396	0.759665	0.0457035	Yes	Down
TPBGL	8.15695	8.47051	8.84058	7.72252	7.6866	7.76872	8.48935	7.72594	0.910075	0.0589844	No	No
lnc-KLF10-1	5.97777	5.92949	5.84408	4.40395	3.81751	3.679	5.91711	3.96682	0.670399	0.0108893	Yes	Down
NHLRC1	8.51295	8.79325	9.66789	7.69194	7.47583	8.07692	8.99136	7.74823	0.861742	0.0506671	No	No
SNORA12	8.2709	8.57934	9.47597	6.67508	5.10952	6.74554	8.7754	6.17671	0.703867	0.0202909	Yes	Down
TIGD6	6.96216	7.12818	7.33122	4.64442	4.39761	5.99812	7.14052	5.01338	0.702103	0.0452022	Yes	Down
STXBP5-AS1	7.59256	7.45739	8.15037	7.07518	7.20367	7.04722	7.73344	7.10869	0.919214	0.0918601	No	No
CYHR1	9.45204	9.54169	6.77482	9.41917	8.93764	9.12532	8.58952	9.16071	1.0665	0.594916	No	No
lnc-TFB2M-2	9.28987	9.37604	8.28982	7.65223	7.48379	6.96894	8.98524	7.36832	0.820047	0.0243095	Yes	Down
PGM5	8.15306	8.48039	9.10126	7.21247	7.47385	7.58129	8.57824	7.42254	0.865275	0.0391673	Yes	Down
GSAP	9.84778	9.99473	11.1474	8.4964	9.17714	8.8616	10.33	8.84504	0.85625	0.0502035	No	No
KCTD15	10.9944	10.9343	10.3566	10.2076	9.9817	10.5057	10.7618	10.2317	0.950746	0.110548	No	No
TEX41	6.91017	7.02868	7.53101	6.77568	6.49195	6.87807	7.15662	6.71523	0.938325	0.133348	No	No
WISP2	9.31887	9.88307	10.4684	8.08585	7.78045	8.21966	9.89011	8.02865	0.811786	0.0193353	Yes	Down
MIR137HG	7.81302	7.90076	8.10755	4.87977	3.72181	5.20049	7.94044	4.60069	0.5794	0.0149057	Yes	Down
BCDIN3D-AS1	9.66068	9.88113	10.0084	8.16877	7.49731	8.31947	9.85008	7.99518	0.811687	0.00972534	Yes	Down
lnc-PRKRIR-1	5.77766	5.92531	6.34827	2.5522	2.4738	3.73823	6.01708	2.92141	0.48552	0.0086345	Yes	Down
PARP9	9.34319	9.20237	9.87115	8.43921	8.627	8.76298	9.47224	8.60973	0.908943	0.0346892	Yes	Down
LOC100129550	11.4125	11.5144	12.2572	10.3771	10.1443	10.7334	11.728	10.4183	0.888322	0.0198707	Yes	Down
CPT1B	10.7644	10.6037	10.9536	9.31315	9.67902	9.67191	10.7739	9.55469	0.886838	0.0016983	Yes	Down
PCDHB16	6.50079	5.83194	6.47557	4.02192	5.40081	5.11088	6.26943	4.84454	0.772723	0.0568989	No	No
ACACB	6.45465	6.47821	6.18134	6.2177	6.45163	6.58261	6.3714	6.41732	1.00721	0.764511	No	No
CLEC2D	7.16433	7.28031	8.92382	5.56902	7.16776	6.18161	7.78949	6.30613	0.80957	0.116306	No	No
ELAC1	9.55146	9.54211	10.6577	7.30204	7.24428	7.17799	9.9171	7.24144	0.730197	0.0178688	Yes	Down
NAIP	7.9588	7.68184	8.0033	6.19008	5.84319	6.33299	7.88131	6.12209	0.776785	0.00101126	Yes	Down
LRRC7	5.67056	5.67703	7.08282	4.46709	3.91529	4.41517	6.14347	4.26585	0.694371	0.0437269	Yes	Down
LRRC2-AS1	6.17096	6.43464	7.18188	5.27083	4.77354	5.33691	6.59583	5.12709	0.777324	0.0214672	Yes	Down
UGT2B10	10.654	10.9042	11.3223	9.75181	10.0381	9.60057	10.9602	9.79682	0.893855	0.0109699	Yes	Down
MCTP2	5.32424	5.11447	6.04429	4.62216	4.46003	4.33362	5.49433	4.47194	0.813918	0.0581399	No	No
FYCO1	12.2589	12.4894	12.4489	11.474	10.7413	11.5719	12.3991	11.2624	0.908324	0.0412977	Yes	Down
CHADL	6.55442	6.7606	6.46361	5.43186	5.26024	5.82995	6.59288	5.50735	0.835349	0.0105773	Yes	Down
ADAMTS5	5.55169	5.42797	6.95276	3.18615	3.7188	3.95285	5.97747	3.61926	0.605484	0.0250274	Yes	Down
LINC00673	7.49097	7.5122	7.70527	6.85072	6.79508	6.81301	7.56948	6.8196	0.900934	0.0058372	Yes	Down
SCYL3	9.1384	9.37633	10.7026	7.85172	8.16694	8.39591	9.7391	8.13819	0.83562	0.0695199	No	No
IPW	8.03907	7.96758	9.45218	6.8604	7.00587	6.92191	8.48628	6.92939	0.816541	0.083283	No	No
MAGEA2B	5.20816	5.79057	5.21835	4.163	4.43289	4.89706	5.40569	4.49765	0.832021	0.0349989	Yes	Down
PADI1	8.48941	8.51648	9.24018	6.42144	6.49793	6.59675	8.74869	6.50538	0.743583	0.00947511	Yes	Down
lnc-MGAT1-1	6.97234	7.04064	8.13953	3.5325	4.03673	5.64654	7.38417	4.40526	0.596581	0.0237466	Yes	Down
TRAF3IP1	11.418	11.6272	12.3142	10.4486	10.4189	10.5701	11.7864	10.4792	0.889089	0.0370271	Yes	Down
FBXO36	8.75655	8.12022	8.24964	5.75122	5.68373	6.41954	8.37547	5.9515	0.710586	0.00156157	Yes	Down
lnc-CABP2-1	7.41049	7.79052	8.57662	6.6213	6.04322	7.05305	7.92587	6.57252	0.829249	0.0412246	Yes	Down
KDM2B	8.03263	7.75596	8.04358	6.12391	6.23472	6.84989	7.94406	6.40284	0.805991	0.0112776	Yes	Down
C17orf97	9.84985	10.11	11.0901	6.98966	7.07959	7.30979	10.35	7.12635	0.688536	0.00989543	Yes	Down
XLOC_l2_005175	7.63267	6.92346	7.86643	5.15796	4.48703	5.40407	7.47418	5.01636	0.671158	0.00338727	Yes	Down
LOC100507195	5.6405	5.71446	6.96002	3.25874	3.7079	3.56808	6.10499	3.51157	0.575197	0.0188275	Yes	Down
TMED6	7.02449	6.96894	7.94482	5.40905	5.56568	5.82544	7.31275	5.60006	0.765794	0.0213718	Yes	Down
ANKEF1	7.32382	7.47445	7.92492	6.22145	6.04315	6.60072	7.57439	6.28844	0.830223	0.00638207	Yes	Down
NLGN3	6.46032	6.54316	5.49109	4.62325	4.45406	5.21315	6.16486	4.76348	0.772684	0.0323497	Yes	Down
ZNF587B	10.1773	10.158	10.2925	9.01256	9.10198	9.51167	10.2093	9.20874	0.901996	0.0171865	Yes	Down
lnc-DHX34-2	5.84678	6.25062	6.48382	4.56927	4.43275	4.63599	6.19374	4.546	0.733967	0.00764258	Yes	Down
MBLAC2	11.287	11.2827	12.3393	9.5137	9.06395	9.99149	11.6363	9.52305	0.818388	0.0103568	Yes	Down
lnc-ITGAL-1	9.66769	10.1364	10.7809	8.60043	8.36235	8.73271	10.195	8.56516	0.840134	0.0271715	Yes	Down
RGL1	7.57916	7.52016	8.60068	6.23868	6.54207	6.67878	7.9	6.48651	0.821078	0.0431283	Yes	Down
NME5	7.93489	7.72393	9.11435	6.88972	7.12844	6.6169	8.25772	6.87835	0.83296	0.0731719	No	No
ZNRF1	9.00101	9.07609	9.98878	7.13608	7.46573	7.75671	9.35529	7.45284	0.796644	0.0120324	Yes	Down
PRKCA-AS1	6.98322	6.89939	6.36237	6.41697	5.86672	5.94923	6.74833	6.07764	0.900614	0.061796	No	No
BLID	8.87645	8.88272	10.3835	7.31939	5.93577	7.4981	9.38089	6.91776	0.737431	0.0248874	Yes	Down
IL18R1	6.56198	6.19981	7.31413	5.26711	5.34796	5.7699	6.69197	5.46166	0.81615	0.0461074	Yes	Down
IL1RN	10.4807	10.6748	11.1767	9.21444	9.11171	9.63911	10.7774	9.32176	0.864938	0.00615649	Yes	Down
KIAA0513	9.22633	9.30183	10.1523	8.26918	7.86854	8.55517	9.56017	8.23097	0.860965	0.0259927	Yes	Down
OPA3	9.4542	9.20626	9.73875	8.04487	8.21091	8.76522	9.4664	8.34033	0.881045	0.0167854	Yes	Down
SLCO2A1	8.32858	8.35861	9.23369	6.59828	6.80504	6.86402	8.64029	6.75578	0.781893	0.0182355	Yes	Down
lnc-TMEM74-1	6.1705	5.96052	6.65682	4.77903	3.19864	4.35029	6.26262	4.10932	0.656166	0.029765	Yes	Down
lnc-OSBPL10-1	7.63404	7.55024	8.81491	6.42629	6.34677	6.78818	7.99973	6.52041	0.815079	0.0565012	No	No
ZNF124	8.87478	8.54324	9.52835	7.70253	7.76093	7.82462	8.98212	7.76269	0.864238	0.0500717	No	No
ARHGAP28	6.75363	6.22613	7.81179	6.10588	5.37321	5.53011	6.93052	5.66974	0.818082	0.0964276	No	No
lnc-RP11-279O9.4.1-1	5.85698	5.90624	6.53852	4.88554	4.86286	5.1752	6.10058	4.97453	0.81542	0.0215552	Yes	Down
LINC00639	6.21999	5.81523	7.15456	4.92307	5.19878	5.54508	6.39659	5.22231	0.816421	0.0800639	No	No
AADACP1	9.64431	9.30514	9.6623	9.18025	8.57797	9.21884	9.53725	8.99235	0.942866	0.101839	No	No
USP51	9.20269	9.35126	9.98652	8.09647	8.27494	8.31555	9.51349	8.22899	0.864981	0.026175	Yes	Down
LOC100506036	6.86903	6.87839	7.90076	5.77561	5.78384	5.76379	7.21606	5.77441	0.800217	0.0519947	No	No
KCNK15	5.21776	5.44467	5.9413	5.25529	5.01916	5.1909	5.53458	5.15511	0.931438	0.211157	No	No
C20orf194	11.4806	11.5029	12.1508	9.92773	10.0994	10.5616	11.7114	10.1962	0.870622	0.00680518	Yes	Down
TMEM88	7.54225	7.51286	8.2155	6.07706	5.77703	6.21248	7.75687	6.02219	0.776369	0.00612695	Yes	Down
lnc-CENPP-1	6.70055	6.29151	5.92791	4.6341	4.25341	4.6633	6.30666	4.51694	0.716217	0.0048046	Yes	Down
FAHD1	8.22292	7.94325	8.40528	6.54481	6.30565	6.34879	8.19048	6.39975	0.781364	0.00114947	Yes	Down
TPM3P9	9.26182	9.64047	9.8161	8.58565	8.33276	8.55448	9.5728	8.49096	0.886989	0.0104787	Yes	Down
ACTRT3	7.18467	7.4519	8.21869	6.49371	6.25984	6.51622	7.61842	6.42326	0.843122	0.0529783	No	No
CHAC1	9.22795	9.2319	8.30725	8.20078	7.43961	8.26913	8.92237	7.96984	0.893242	0.0804806	No	No
CHRNA10	7.6449	7.23455	8.00559	5.67846	5.90485	5.97328	7.62834	5.85219	0.767164	0.00793026	Yes	Down
SRCIN1	8.09096	8.09033	8.56354	6.62359	6.8666	7.45397	8.24828	6.98139	0.846406	0.0175003	Yes	Down
SLA	5.40661	5.76335	6.75045	3.54006	3.88874	3.98641	5.97347	3.80507	0.636995	0.0233402	Yes	Down
XLOC_l2_013931	8.04134	8.33268	7.75423	7.84472	8.16556	7.80296	8.04275	7.93775	0.986944	0.634766	No	No
CXCL3	12.9407	12.7822	12.833	10.9051	10.839	11.1359	12.852	10.96	0.852789	0.000332487	Yes	Down
lnc-BTBD19-1	10.1264	9.67463	10.5195	8.23524	8.30275	8.45151	10.1069	8.32984	0.824177	0.013763	Yes	Down
ZSWIM4	10.9005	11.1048	11.7192	10.056	10.0525	10.1087	11.2415	10.0724	0.896002	0.0408875	Yes	Down
OLFML2B	8.75317	9.02235	9.56232	7.74722	7.67026	7.87515	9.11261	7.76421	0.852029	0.0241165	Yes	Down
HERC2	8.08758	7.92186	8.21987	7.32414	7.38597	7.54951	8.07643	7.41987	0.918707	0.00464501	Yes	Down
GOLGA6L6	9.22931	9.13391	8.80821	8.44624	8.70602	8.45708	9.05714	8.53645	0.94251	0.0338188	Yes	Down
ITPRIPL2	12.8357	13.0756	13.2357	11.4664	11.0377	11.7858	13.049	11.43	0.875926	0.00668657	Yes	Down
ATXN3	7.46731	7.37236	8.04061	6.63543	5.90578	6.07933	7.62676	6.20685	0.813825	0.00950238	Yes	Down
SRGAP2	11.8823	11.8394	11.4604	11.0603	11.1054	11.2658	11.7274	11.1438	0.95024	0.0323119	Yes	Down
SORBS2	9.5912	9.49265	7.05875	7.85605	7.90767	8.56626	8.7142	8.10999	0.930664	0.546249	No	No
ACTR3B	8.36006	8.36845	8.4656	7.21709	7.52888	7.4816	8.39803	7.40919	0.882253	0.00502478	Yes	Down
DNAJC27	7.9465	8.11546	8.47856	7.72065	7.23647	7.90356	8.18017	7.62023	0.931549	0.0953822	No	No
GPRASP1	10.8032	11.2244	11.9798	10.1279	10.3185	10.4315	11.3358	10.2926	0.907976	0.0855795	No	No
PDE4B	7.36954	7.5499	8.86612	5.28773	5.47126	5.62144	7.92852	5.46014	0.688672	0.0303777	Yes	Down
lnc-VIM-1	5.34115	5.46787	7.26578	2.59062	3.63709	3.0543	6.02493	3.094	0.513533	0.0257227	Yes	Down
BRE-AS1	6.52318	5.97315	7.01643	4.46141	4.88238	5.13869	6.50425	4.82749	0.742205	0.0136393	Yes	Down
PCLO	6.49861	6.33183	7.74998	4.87107	4.53668	4.99253	6.86014	4.8001	0.699708	0.0349123	Yes	Down
BZRAP1-AS1	6.86612	7.24613	7.92695	5.93237	6.03771	6.44116	7.3464	6.13708	0.835386	0.0411539	Yes	Down
LOC101928093	5.04181	5.2237	5.00137	2.95087	2.5593	3.4374	5.08896	2.98252	0.586078	0.0101467	Yes	Down
PLGLB1	6.20574	5.67956	6.57971	4.38609	4.13314	4.15075	6.155	4.22333	0.686161	0.0118781	Yes	Down
UOX	3.8077	4.55815	5.69252	2.6186	2.64003	3.21429	4.68612	2.82431	0.602696	0.0633762	No	No
GTPBP10	9.47152	9.16117	9.31766	7.73743	8.06119	8.24022	9.31678	8.01295	0.860055	0.00339285	Yes	Down
ZNF37BP	8.65333	8.63472	8.82775	7.92164	7.64819	7.99775	8.70527	7.85586	0.902426	0.00496182	Yes	Down
XLOC_l2_006399	5.58566	5.54385	7.5363	2.88906	4.14455	4.39506	6.22194	3.80956	0.612279	0.0458637	Yes	Down
LOC102724352	12.2441	12.3362	12.3044	10.6474	10.5629	10.6114	12.2949	10.6072	0.862735	1.45002e-06	Yes	Down
SLC35F3	10.4857	10.4518	11.1655	8.9363	8.24286	9.17919	10.701	8.78612	0.821057	0.0068871	Yes	Down
C6orf163	7.68906	7.63999	9.00513	4.89873	5.50533	4.71355	8.11139	5.0392	0.62125	0.00853693	Yes	Down
ZNF623	6.93279	7.34662	5.95615	6.28477	6.53343	7.01676	6.74519	6.61165	0.980203	0.792548	No	No
PTGES2-AS1	7.41909	7.36698	8.36503	6.16253	6.41849	6.12999	7.71703	6.237	0.808212	0.0366688	Yes	Down
CLDN19	7.44779	7.30735	7.51677	6.44946	6.71624	6.64176	7.42397	6.60249	0.889347	0.00157563	Yes	Down
NEK1	7.44551	7.26486	8.45835	7.25226	6.4064	7.03834	7.72291	6.899	0.893316	0.150384	No	No
lnc-PHKB-5	5.15889	4.51371	6.17871	2.53662	2.47555	2.79757	5.28377	2.60325	0.492687	0.0271578	Yes	Down
LOC100506282	8.35881	8.1849	7.99985	8.05288	7.34807	8.17797	8.18119	7.85964	0.960697	0.342172	No	No
ZC3H4	13.1891	13.5084	13.6422	11.2011	11.116	11.6011	13.4466	11.3061	0.840814	0.000467469	Yes	Down
LINC00638	6.93304	7.48632	6.79743	6.03846	5.38701	5.79986	7.07226	5.74178	0.811873	0.00963915	Yes	Down
lnc-C7orf65-2	6.79032	6.61445	7.38754	5.09099	4.56098	5.11099	6.93077	4.92098	0.71002	0.00305359	Yes	Down
ZFYVE26	11.2636	11.3243	11.8821	10.3271	10.2762	10.6044	11.49	10.4026	0.905359	0.0161978	Yes	Down
lnc-TMED3-1	7.76238	7.11694	8.88914	5.38621	5.25463	5.58225	7.92282	5.4077	0.682547	0.0361437	Yes	Down
LOC101928132	5.39214	5.29752	6.54123	4.38369	3.70152	3.15328	5.74363	3.74616	0.652229	0.0207456	Yes	Down
PDE8A	12.0283	12.0423	12.9557	11.2573	11.4142	11.2082	12.3421	11.2932	0.915018	0.0705945	No	No
ERC1	11.7273	11.7491	11.5538	9.51871	9.50696	10.2269	11.6767	9.75086	0.835067	0.0109622	Yes	Down
lnc-UQCRFS1-9	11.4685	11.4355	10.9384	11.2801	10.5462	11.4076	11.2808	11.078	0.98202	0.564589	No	No
lnc-SHFM1-1	6.54809	6.41099	7.22757	5.81338	4.84679	5.8757	6.72889	5.51196	0.819148	0.0475054	Yes	Down
TRPC4	8.15612	8.46962	9.98847	5.54867	5.22018	6.2285	8.8714	5.66578	0.638657	0.014966	Yes	Down
MAGIX	6.71321	7.07052	6.74584	5.93606	5.63811	6.4219	6.84319	5.99869	0.876593	0.0468507	Yes	Down
XLOC_l2_015659	5.73755	5.91063	3.9399	2.56804	2.55334	3.53437	5.19603	2.88525	0.555281	0.0473032	Yes	Down
SCN2A	6.30992	6.49525	7.6818	4.27107	4.23923	4.54548	6.82899	4.35193	0.637273	0.0241678	Yes	Down
ADAM8	8.84401	9.05682	8.77303	8.43165	8.38188	8.69898	8.89129	8.50417	0.956461	0.0421133	Yes	Down
3-Mar	10.0313	9.7557	10.1994	9.17949	9.04795	9.313	9.99547	9.18015	0.918431	0.00997573	Yes	Down
CACNA1C	5.91648	6.04984	7.35563	4.3803	4.78841	4.79261	6.44065	4.65377	0.722563	0.050297	No	No
HIST1H4H	11.5949	11.6614	11.2031	9.73639	10.1578	9.58331	11.4865	9.82583	0.855427	0.00198719	Yes	Down
lnc-ERP44-3	6.10571	6.59786	7.55645	4.21791	2.80248	5.38278	6.75334	4.13439	0.612199	0.0514606	No	No
PMEPA1	8.83284	8.91814	9.4162	8.13362	7.9074	8.39845	9.05573	8.14649	0.899595	0.0189265	Yes	Down
NANOG	5.70788	5.89255	7.35123	3.80941	4.77531	4.25842	6.31722	4.28105	0.677679	0.0395642	Yes	Down
TNFAIP6	6.49563	6.38777	7.10526	3.86472	2.50415	4.11241	6.66289	3.49376	0.524362	0.0127644	Yes	Down
ZNF784	9.36236	9.48123	9.88703	8.67753	8.29857	8.50649	9.57687	8.49419	0.886949	0.00701048	Yes	Down
NUDT9P1	5.95906	5.68422	7.60148	3.86628	4.41345	3.44181	6.41492	3.90718	0.609077	0.0353433	Yes	Down
lnc-PRICKLE2-3	6.7744	6.867	8.11341	4.79867	4.87819	4.9491	7.2516	4.87532	0.672309	0.0303872	Yes	Down
BACH2	5.49625	5.11625	7.26091	2.63835	2.69853	2.48996	5.9578	2.60894	0.437904	0.0357884	Yes	Down
CLDN11	7.45544	6.58815	7.53368	4.67903	5.05478	4.36041	7.19242	4.69807	0.653198	0.0038992	Yes	Down
HSPA1L	9.54524	9.67356	10.7499	7.3834	7.59231	7.8748	9.98958	7.61684	0.762478	0.0156818	Yes	Down
METAP2	12.241	12.3431	12.9509	11.4307	11.8308	11.7256	12.5117	11.6624	0.932121	0.0417392	Yes	Down
lnc-FAM213B-2	5.49382	5.62559	6.13764	4.38162	2.46122	2.55611	5.75235	3.13298	0.544644	0.0422243	Yes	Down
PLEKHS1	8.08938	8.15486	9.23522	5.65471	5.81461	5.79264	8.49315	5.75399	0.677485	0.0165143	Yes	Down
SH3RF3-AS1	4.86294	5.69852	6.4391	2.64041	2.70831	3.30161	5.66685	2.88344	0.508826	0.0136249	Yes	Down
MCM3AP-AS1	9.87235	9.86218	9.77398	8.89787	8.6263	9.0848	9.83617	8.86966	0.901739	0.0145982	Yes	Down
WWC2	8.79484	8.47644	10.1445	7.58316	7.30749	7.62903	9.1386	7.50656	0.821413	0.0805757	No	No
HPS6	11.7701	11.8334	11.9732	9.95604	9.32959	10.1811	11.8589	9.82225	0.82826	0.0118464	Yes	Down
SETD4	10.1718	10.2098	10.3549	10.1374	9.89305	9.99382	10.2455	10.0081	0.97683	0.0613849	No	No
LOC101928245	8.65431	8.39046	10.1092	7.12226	6.72566	6.84642	9.05132	6.89811	0.762111	0.0506251	No	No
LOC101929988	6.27131	6.57375	7.3226	5.51744	5.69638	5.87943	6.72255	5.69775	0.847557	0.0694203	No	No
lnc-C5orf17-4	5.0035	5.23573	6.35327	2.85207	3.00343	2.5163	5.53083	2.7906	0.504553	0.0145021	Yes	Down
C11orf95	11.5004	11.6493	11.2905	11.3384	11.4637	11.5209	11.48	11.441	0.996597	0.760823	No	No
LINC00702	10.1441	10.0446	10.3097	9.2002	8.95623	9.43043	10.1661	9.19562	0.904534	0.00735671	Yes	Down
lnc-TMEM106A-1	6.89945	7.33071	7.52616	5.85595	5.86647	6.55544	7.25211	6.09262	0.840117	0.0189882	Yes	Down
PRC1-AS1	8.06805	8.16264	8.4141	7.69353	7.37697	7.6182	8.21493	7.5629	0.920628	0.009904	Yes	Down
HTR1D	7.29943	7.07159	7.57254	5.6575	5.75115	6.03094	7.31452	5.8132	0.794748	0.00155909	Yes	Down
TENM2	10.2692	10.1126	10.3909	9.27449	9.06134	9.16049	10.2576	9.16544	0.893529	0.000595	Yes	Down
RIBC2	6.42176	6.24848	7.76361	5.02895	5.10514	5.39167	6.81128	5.17525	0.759806	0.0692622	No	No
LOC729040	6.32948	6.70854	7.40035	6.13978	5.70465	5.36219	6.81279	5.73554	0.841878	0.0549921	No	No
DGKA	9.4833	9.79467	8.89188	8.18375	7.16437	8.65903	9.38995	8.00238	0.852228	0.067176	No	No
INSR	10.4542	10.3518	11.4072	9.20296	9.00815	9.54594	10.7377	9.25235	0.861668	0.0310141	Yes	Down
FRMD4A	8.90324	8.99731	8.34766	7.36826	7.15434	7.33935	8.74941	7.28731	0.832892	0.0120733	Yes	Down
TUG1	12.4728	12.5518	12.1731	11.742	12.1328	11.9249	12.3993	11.9333	0.962416	0.0447148	Yes	Down
DAW1	9.68304	9.50566	11.1455	8.49188	8.65233	8.78359	10.1114	8.6426	0.854737	0.102057	No	No
lnc-CILP-1	5.471	5.85259	6.37296	3.68328	4.08675	4.20626	5.89885	3.9921	0.676759	0.00627264	Yes	Down
PANK1	8.84822	8.67164	9.91883	5.71801	5.3359	6.49825	9.14623	5.85072	0.639686	0.0033217	Yes	Down
CARD9	5.66527	4.9902	4.58919	4.34249	4.05808	4.47738	5.08156	4.29265	0.844751	0.114595	No	No
LOC101927948	5.38751	5.80203	7.56692	3.63163	4.3303	4.61003	6.25215	4.19065	0.670274	0.0738789	No	No
LINC00704	12.6276	12.4954	12.9009	11.3773	11.7121	11.5991	12.6747	11.5628	0.912279	0.00227449	Yes	Down
NOTCH3	8.07059	8.18132	9.58687	6.89259	6.48984	7.22277	8.61292	6.8684	0.797452	0.0532257	No	No
ZNF398	11.1514	11.4176	11.9143	10.1024	9.79246	10.7351	11.4944	10.21	0.888253	0.0244067	Yes	Down
KCNK2	7.08063	6.92787	8.55479	4.84177	4.52102	5.94799	7.5211	5.10359	0.67857	0.0244398	Yes	Down
LOC101928710	5.37208	5.60942	6.24463	4.83199	3.64367	4.79305	5.74204	4.42291	0.770267	0.0563254	No	No
lnc-ANKH-1	7.16387	7.31639	8.68462	5.86054	5.87624	5.99278	7.72163	5.90985	0.765363	0.0633851	No	No
MAVS	10.7463	10.6795	10.5453	9.6866	9.31386	9.86263	10.657	9.62103	0.902787	0.014802	Yes	Down
ZNF235	8.6912	8.3372	9.14496	7.82182	7.8669	7.89896	8.72445	7.86256	0.901209	0.0650616	No	No
IGDCC4	8.5102	8.19599	9.65532	7.22427	6.96375	7.23911	8.78717	7.14238	0.812819	0.0604305	No	No
AFAP1	11.6146	11.823	12.2409	10.4846	10.7487	10.8582	11.8928	10.6972	0.899464	0.00899203	Yes	Down
POLR1B	9.68372	9.59025	10.0477	9.1897	9.12635	9.3386	9.77389	9.21822	0.943147	0.0407444	Yes	Down
PASK	9.10756	8.84457	9.38992	8.00152	7.83556	8.44721	9.11402	8.09476	0.888166	0.0140241	Yes	Down
BMPR2	9.43426	9.38083	10.3083	7.83623	7.70823	7.75692	9.70779	7.76713	0.800092	0.0217942	Yes	Down
lnc-USP25-1	6.70077	6.62332	8.15039	4.22401	4.04889	4.25996	7.15816	4.17762	0.583616	0.0250089	Yes	Down
DISC1	6.95934	6.865	7.83535	6.12604	5.84445	6.5935	7.2199	6.188	0.857076	0.0589983	No	No
LOC339803	8.43691	8.10723	8.97561	8.01347	7.65628	7.46896	8.50658	7.7129	0.906698	0.0678901	No	No
MIR503HG	12.4553	12.4807	12.1146	8.90513	8.76467	9.55332	12.3502	9.07437	0.734756	0.00142887	Yes	Down
PACS2	9.82196	9.72514	10.7889	8.00583	7.69069	8.18286	10.112	7.95979	0.787164	0.0134037	Yes	Down
ZNF75D	9.06436	8.90285	7.75611	6.21122	5.8075	6.20165	8.57444	6.07346	0.708321	0.0182688	Yes	Down
KCTD21-AS1	7.01856	6.73271	7.271	5.07079	5.42632	5.09031	7.00742	5.19581	0.741472	0.00105861	Yes	Down
FLJ31715	8.37959	8.55284	9.51854	7.20411	7.15464	7.34971	8.81699	7.23615	0.820706	0.0434823	Yes	Down
LOC100507654	7.10673	5.79986	7.67937	2.56907	2.78307	2.63292	6.86199	2.66169	0.387889	0.0161027	Yes	Down
lnc-TRIM39-1	10.313	10.7608	10.6385	9.03787	8.72673	9.2202	10.5708	8.99493	0.850925	0.00134289	Yes	Down
LINC01119	9.65644	9.7352	10.4145	8.67008	8.6119	8.75571	9.93538	8.67923	0.873568	0.0316291	Yes	Down
CARD6	6.27826	6.12904	7.30647	4.19685	4.85936	5.21398	6.57126	4.75673	0.723869	0.0204093	Yes	Down
RIC8B	9.27017	9.38112	7.98464	7.2439	7.12075	7.59584	8.87864	7.32017	0.824469	0.0623711	No	No
ALG2	11.1214	11.2361	12.0624	10.0249	10.1467	10.3746	11.4733	10.1821	0.887456	0.0373391	Yes	Down
VIM-AS1	12.2566	12.3929	10.6622	12.1328	12.0099	12.0946	11.7706	12.0791	1.02621	0.634767	No	No
lnc-CHD1L-1	7.43439	7.2215	8.45903	6.89331	6.69759	6.8077	7.70497	6.79954	0.882487	0.138396	No	No
PTPRE	9.15391	9.13317	10.4318	6.95468	7.37315	7.04645	9.57296	7.12476	0.744259	0.0221401	Yes	Down
CYB561D1	11.4902	11.6042	11.3103	10.0856	10.5861	10.6531	11.4682	10.4416	0.91048	0.0156445	Yes	Down
ZNF792	8.16494	8.2173	8.58734	7.812	7.65393	8.02882	8.32319	7.83158	0.940935	0.0479271	Yes	Down
GPATCH2	9.36583	9.27015	10.3492	8.78062	9.02922	9.02643	9.66172	8.94543	0.925863	0.167575	No	No
ICK	11.9004	12.0895	12.5956	10.837	10.6646	10.9225	12.1951	10.808	0.886258	0.0133582	Yes	Down
LOC100506472	6.1065	6.02954	7.31559	2.52543	2.47402	4.3094	6.48388	3.10295	0.478564	0.0131189	Yes	Down
GGPS1	10.1731	9.73882	10.5141	8.52205	8.0424	8.70388	10.142	8.42278	0.830484	0.00475151	Yes	Down
lnc-C11orf88-1	7.8929	7.24338	9.0443	6.00929	5.77394	5.8342	8.06019	5.87248	0.728578	0.0510429	No	No
lnc-SLITRK5-2	7.25379	7.59741	8.96121	5.61031	5.83976	5.42828	7.93747	5.62612	0.708805	0.0414374	Yes	Down
OR56A3	6.05833	5.99556	5.33533	3.55318	4.09027	5.1379	5.7964	4.26045	0.735016	0.0614868	No	No
LOC339874	6.30065	6.43184	6.79508	4.68707	4.53567	4.81275	6.50919	4.67849	0.718752	0.00147121	Yes	Down
L3MBTL4	5.50605	5.41408	6.68721	5.54889	5.01795	5.5675	5.86912	5.37811	0.916341	0.359607	No	No
C21orf62-AS1	5.96819	5.96165	5.35874	4.85206	4.60132	4.80341	5.76286	4.75227	0.824637	0.0259396	Yes	Down
BIVM	12.009	12.2966	12.5243	11.0168	11.2188	11.4687	12.2766	11.2348	0.915135	0.0065778	Yes	Down
lnc-IVNS1ABP-2	8.21772	8.45208	9.02446	6.08852	6.34314	6.7769	8.56475	6.40285	0.747582	0.00256189	Yes	Down
ZNF234	12.779	12.9673	13.2263	11.3951	11.797	12.0015	12.9909	11.7312	0.903036	0.00606244	Yes	Down
XDH	12.3176	12.069	12.6226	11.3499	11.2475	11.2491	12.3364	11.2822	0.914541	0.0186925	Yes	Down
lnc-MLXIP-1	7.87557	7.49791	6.30316	5.48969	4.96757	5.99176	7.22555	5.48301	0.758836	0.0451839	Yes	Down
BTBD9	9.22322	9.00926	9.45027	8.72501	8.87439	8.80928	9.22759	8.80289	0.953976	0.0667792	No	No
ACVRL1	6.72239	7.14719	8.17977	5.19858	4.72907	5.94828	7.34978	5.29198	0.720019	0.0227091	Yes	Down
WWC3	12.0293	11.8026	12.4244	11.0851	10.9447	11.0562	12.0854	11.0286	0.912557	0.0233757	Yes	Down
SNAI3-AS1	7.8125	7.957	8.35093	6.37777	6.52394	6.9129	8.04014	6.60487	0.821487	0.00318609	Yes	Down
CD14	10.8684	10.8761	11.1436	10.0222	9.80921	9.8999	10.9627	9.91043	0.904014	0.00118037	Yes	Down
ATF7IP2	11.8445	11.7236	12.3336	11.3804	11.595	11.3871	11.9673	11.4542	0.957126	0.0965062	No	No
PLP1	8.17204	8.33776	9.33826	7.01564	7.63081	7.43227	8.61602	7.35957	0.854173	0.055424	No	No
AP4E1	11.6974	11.6874	12.2305	10.5859	10.494	10.9292	11.8718	10.6697	0.898743	0.00723506	Yes	Down
SPPL3	10.3013	10.4115	8.88209	9.52037	9.44904	9.79222	9.86496	9.58721	0.971845	0.632507	No	No
INO80D	8.3102	8.42605	8.05816	7.50161	7.62635	7.88248	8.2648	7.67015	0.92805	0.0189769	Yes	Down
lnc-JOSD1-1	7.48844	7.36692	7.87802	6.81195	6.65924	7.10037	7.5778	6.85718	0.904905	0.0243322	Yes	Down
TMEM133	11.1111	11.2135	12.5273	10.3169	10.3283	10.3677	11.6173	10.3377	0.889849	0.10681	No	No
GLDN	6.4594	6.86809	8.09791	5.40421	5.47795	5.47233	7.1418	5.45149	0.763322	0.0750549	No	No
STAMBP	11.0326	11.0173	11.93	10.2464	10.4015	10.5527	11.3266	10.4002	0.918208	0.0815663	No	No
MAP2K4	12.8963	12.8912	13.601	11.5221	11.5638	11.8699	13.1295	11.6519	0.887462	0.012666	Yes	Down
ZNF395	13.4516	13.6862	14.1024	12.4527	12.2696	12.7293	13.7467	12.4839	0.908133	0.00758804	Yes	Down
RHPN1-AS1	6.16241	6.01878	7.26654	3.51139	2.64653	4.00516	6.48257	3.38769	0.522585	0.00521945	Yes	Down
DZANK1	9.23285	9.24208	10.0278	7.46999	8.06612	7.8303	9.5009	7.78881	0.819797	0.00839792	Yes	Down
ZNF425	8.47029	8.3698	10.0498	6.02116	5.22866	6.49665	8.96328	5.91549	0.659969	0.0131796	Yes	Down
TIMP3	11.9935	11.803	10.3315	8.2473	8.75565	8.79325	11.376	8.59873	0.755865	0.0245017	Yes	Down
SPOCK2	5.52366	5.41072	6.13931	4.31175	5.31959	4.38124	5.69123	4.67086	0.820712	0.0688848	No	No
LINC01021	11.3157	11.0307	11.3545	10.6671	10.7673	10.7147	11.2336	10.7164	0.953957	0.0292287	Yes	Down
lnc-MUSK-2	4.2827	5.06675	6.01575	2.52778	2.49792	3.58985	5.12173	2.87185	0.560718	0.0257867	Yes	Down
AVIL	6.04834	5.50052	6.29758	2.52019	2.46998	2.88587	5.94881	2.62535	0.441323	0.000929618	Yes	Down
MAGI2-IT1	6.27271	7.75907	6.78857	4.62703	3.67325	4.52586	6.94011	4.27538	0.616039	0.00992419	Yes	Down
SLC23A3	7.54127	7.2073	8.87866	5.31122	5.63379	5.5035	7.87575	5.48284	0.696167	0.0388275	Yes	Down
GLCCI1	10.4261	10.2699	11.4844	9.37815	9.83362	9.58421	10.7268	9.59866	0.894827	0.0850051	No	No
COL5A2	11.216	11.3363	12.2894	9.57495	9.69544	9.75433	11.6139	9.67491	0.833044	0.0269382	Yes	Down
SPG20	9.11327	8.52763	10.3561	7.64714	7.29563	7.67218	9.33232	7.53832	0.807765	0.0731281	No	No
lnc-NR1I2-1	8.34746	8.40937	8.27276	6.92491	6.97242	7.81913	8.34319	7.23882	0.867632	0.0602735	No	No
PIGA	11.6695	11.5197	12.6882	10.4772	10.8331	10.6889	11.9591	10.6664	0.891903	0.0626962	No	No
lnc-SLC25A28-1	6.97362	6.56824	7.50264	5.74323	6.0034	5.57282	7.01484	5.77315	0.822992	0.0283967	Yes	Down
ZNF577	6.75802	5.88667	7.53489	5.44824	5.81093	6.10061	6.72653	5.78659	0.860265	0.177222	No	No
lnc-CMBL-1	7.01541	7.07489	7.78312	6.13953	6.29477	6.29155	7.29114	6.24195	0.856101	0.0459446	Yes	Down
XLOC_l2_011265	7.40755	6.72057	8.54638	4.37871	4.84442	5.4942	7.55817	4.90578	0.64907	0.0195904	Yes	Down
LOC100289230	8.35701	8.1725	9.03564	5.90964	5.77308	6.41706	8.52172	6.03326	0.707986	0.00218594	Yes	Down
lnc-OPN5-1	5.42412	4.42857	7.32285	2.53284	2.51773	3.46382	5.72518	2.83813	0.495728	0.0626548	No	No
KIAA1875	11.5889	11.3469	11.7946	10.9262	10.9682	10.8708	11.5768	10.9217	0.943416	0.0319838	Yes	Down
RASL11B	5.64972	5.28233	6.71991	4.24175	4.85385	4.4249	5.88399	4.50684	0.765949	0.0691144	No	No
lnc-ASH1L-2	6.85691	7.02554	8.03112	5.18263	5.27305	6.05118	7.30453	5.50229	0.753271	0.0197152	Yes	Down
EIF5	9.85575	9.65597	11.1818	8.1398	7.74594	8.34427	10.2312	8.07667	0.789418	0.0337775	Yes	Down
lnc-C11orf39-3	5.81152	5.75052	6.54262	4.55434	4.16254	3.94973	6.03489	4.2222	0.699632	0.0060424	Yes	Down
LINC01085	8.67087	8.41566	9.34312	8.23011	7.99223	8.29549	8.80989	8.17261	0.927664	0.137148	No	No
SARM1	8.06291	7.81115	8.14731	7.17497	6.74486	7.3338	8.00712	7.08454	0.88478	0.0174341	Yes	Down
CCDC87	5.51075	5.62144	4.48753	2.55269	2.55979	3.93371	5.20657	3.0154	0.579152	0.0219545	Yes	Down
THBS2	8.11758	7.84263	8.77906	6.98328	7.74135	7.22775	8.24642	7.31746	0.887349	0.0624784	No	No
lnc-LDHD-1	9.10086	9.1559	10.2323	7.30338	7.40035	7.61383	9.49634	7.43919	0.783374	0.0249639	Yes	Down
MICALCL	6.81024	6.7687	8.13591	5.55251	4.64393	4.58709	7.23828	4.92784	0.680803	0.0170573	Yes	Down
UBN2	10.8696	11.0736	11.313	10.2421	9.52259	10.3185	11.0854	10.0277	0.90459	0.0345306	Yes	Down
FCRLA	6.20569	6.50002	5.97925	4.78134	4.32489	5.25103	6.22832	4.78576	0.768386	0.016266	Yes	Down
SNORD41	4.54258	5.21649	5.43741	3.42798	3.88292	3.92756	5.0655	3.74615	0.739543	0.0207425	Yes	Down
SNORA5A	7.1516	7.05957	6.64557	5.983	5.93029	5.92773	6.95225	5.94701	0.855408	0.0219356	Yes	Down
PRMT6	9.46828	9.28554	11.0761	6.80031	7.13438	7.21974	9.94329	7.05148	0.709169	0.0314302	Yes	Down
NUDCD3	9.55879	9.67991	9.49219	8.9415	9.11275	9.17262	9.57697	9.07562	0.947651	0.00554401	Yes	Down
lnc-CRIPT-1	6.49397	6.35514	7.51017	5.41341	5.46931	5.84399	6.78643	5.57557	0.821577	0.065558	No	No
HELQ	9.07829	9.09386	10.2659	6.83912	6.84642	7.48063	9.47936	7.05539	0.74429	0.0115256	Yes	Down
lnc-HNMT-2	9.20979	9.56835	10.0274	7.98255	8.01002	8.363	9.60185	8.11852	0.845516	0.0114355	Yes	Down
USP9X	11.488	11.2112	12.0796	9.98966	10.1039	10.2301	11.5929	10.1079	0.871901	0.0222349	Yes	Down
lnc-SFI1-1	7.31888	7.28085	8.3741	6.40463	5.8951	6.44483	7.65794	6.24819	0.815909	0.0403616	Yes	Down
LOC102723564	6.5548	6.03625	6.48518	5.20892	5.21346	5.03091	6.35874	5.1511	0.810082	0.0102202	Yes	Down
LRG1	6.28252	6.47557	5.9526	5.04145	4.90471	5.42883	6.2369	5.125	0.821723	0.007106	Yes	Down
TTN-AS1	9.10503	9.12458	10.1742	9.18261	9.03825	9.11782	9.46794	9.11289	0.9625	0.42083	No	No
ARID4A	8.08966	8.08717	7.7215	6.2364	5.65234	6.73911	7.96611	6.20928	0.779462	0.0195337	Yes	Down
PPHLN1	11.3658	10.8968	11.803	10.2319	10.5642	10.3058	11.3552	10.3673	0.913001	0.0491514	Yes	Down
SLC25A13	11.0868	11.1231	11.735	9.45209	9.49135	10.0121	11.315	9.65185	0.853018	0.00417129	Yes	Down
FAM229B	7.49754	7.00634	8.00227	5.25926	5.86445	6.58299	7.50205	5.90223	0.78675	0.0321963	Yes	Down
FAXC	5.36942	5.71304	7.39943	3.63444	4.0598	3.91676	6.16063	3.87033	0.628236	0.0624047	No	No
LINC00969	9.56758	9.6932	9.80446	8.00989	8.32044	8.32281	9.68841	8.21771	0.8482	0.000642384	Yes	Down
ATP2A2	11.5662	11.527	10.9757	10.9915	10.8048	11.0283	11.3563	10.9415	0.963474	0.150637	No	No
MLLT6	9.04004	8.9448	8.68511	8.51549	8.41175	8.59764	8.88998	8.5083	0.957066	0.0497834	Yes	Down
TTC30B	9.28554	8.80769	10.7351	7.09185	7.01809	7.53445	9.60944	7.2148	0.750803	0.0453262	Yes	Down
TNFRSF17	7.43512	7.62866	8.63941	6.83249	6.63726	6.91206	7.90106	6.79394	0.859876	0.0911766	No	No
LANCL2	5.58156	5.35618	4.36923	3.63302	3.81593	4.06377	5.10233	3.83757	0.752122	0.0645023	No	No
DCAF5	8.26825	8.4186	9.12307	7.86337	8.05306	7.90099	8.60331	7.93914	0.922801	0.121866	No	No
lnc-SNRPD3-2	7.47583	7.55707	8.61569	5.02615	5.64549	5.74389	7.88286	5.47184	0.694144	0.00857538	Yes	Down
TRIM13	10.8651	10.991	11.9245	10.3614	10.3354	10.2629	11.2602	10.3199	0.916492	0.105348	No	No
LINC00452	7.07013	6.88143	7.31546	6.01683	5.88577	6.31118	7.08901	6.07126	0.856433	0.00460958	Yes	Down
FAM26E	6.41706	6.61352	5.73355	5.34446	4.29232	5.38711	6.25471	5.00796	0.800671	0.0537802	No	No
ZNF786	10.302	10.0979	11.231	8.38901	7.73333	8.87243	10.5436	8.33159	0.7902	0.0100501	Yes	Down
TANC2	13.6213	13.5414	14.2516	12.2585	12.1792	12.459	13.8047	12.2989	0.890917	0.0131016	Yes	Down
lnc-DHRS2-3	10.588	10.5952	10.3174	9.25366	9.18509	9.44355	10.5002	9.2941	0.885135	0.000626577	Yes	Down
BDH2	5.85335	5.30552	6.82153	4.2924	4.91224	4.31549	5.99347	4.50671	0.751937	0.0605309	No	No
ABCA12	8.30675	8.44359	9.48356	7.18105	7.54613	7.02749	8.74463	7.25156	0.829258	0.0414124	Yes	Down
HARBI1	9.33119	9.35606	9.85978	8.45819	7.96422	8.51554	9.51568	8.31265	0.873574	0.00804961	Yes	Down
lnc-C14orf57-1	7.03378	6.82897	8.10866	5.8813	6.28215	5.98141	7.3238	6.04829	0.82584	0.074005	No	No
FLYWCH1	8.98982	9.09283	9.84233	9.10802	9.17941	9.41955	9.30833	9.23566	0.992194	0.818167	No	No
GPR1	8.67932	8.45541	9.1678	6.80859	5.9526	7.04355	8.76751	6.60158	0.75296	0.00846509	Yes	Down
TAS2R43	4.84122	5.23117	5.80165	3.51452	3.85737	3.92775	5.29135	3.76655	0.711831	0.0183382	Yes	Down
SPRED2	9.864	9.952	10.4074	8.73288	8.79112	9.16146	10.0745	8.89515	0.882941	0.00622126	Yes	Down
LINC01032	5.22975	5.42286	6.43698	3.89235	4.54196	4.48261	5.69653	4.30564	0.755836	0.0448823	Yes	Down
KANK2	13.556	13.7055	13.8623	12.5324	12.5165	12.762	13.7079	12.6036	0.91944	0.00078779	Yes	Down
GUSBP1	10.1651	10.0099	10.4454	8.76402	8.69284	8.80536	10.2068	8.75408	0.857671	0.00513724	Yes	Down
lnc-MTX1-1	7.21208	7.38421	7.53533	6.97648	6.9612	7.00982	7.37721	6.9825	0.946497	0.0487255	Yes	Down
GREM1	8.57124	8.90911	9.7903	6.84505	6.9584	7.41139	9.09021	7.07161	0.777937	0.0170604	Yes	Down
FLRT2	8.03807	7.61844	8.73422	4.23827	4.32291	5.04038	8.13024	4.53385	0.557653	0.00123124	Yes	Down
lnc-NDUFS5-1	9.79568	9.68842	9.79207	5.63429	5.75011	6.82248	9.75872	6.06896	0.621901	0.0098613	Yes	Down
TMEM177	12.5447	12.5639	13.0905	11.1183	10.7325	11.4315	12.7331	11.0941	0.871283	0.00389647	Yes	Down
HOXB8	9.46028	9.61157	9.3522	8.11405	8.25087	8.40582	9.47469	8.25691	0.871471	0.000449124	Yes	Down
ARHGAP29	9.36254	9.02628	10.6157	9.30045	9.48263	9.35003	9.66816	9.3777	0.969957	0.609853	No	No
DIAPH2-AS1	7.77587	7.38698	7.95556	6.36035	6.91187	6.47002	7.70613	6.58074	0.853962	0.00909346	Yes	Down
KCNB1	6.40728	6.40689	7.59988	4.62541	4.20604	5.30277	6.80469	4.71141	0.692377	0.0162323	Yes	Down
LINC00909	7.0535	7.06153	7.03035	5.4483	5.57557	5.93912	7.04846	5.65433	0.802207	0.0107059	Yes	Down
FILIP1L	8.20517	8.26229	8.31013	5.97592	6.01592	6.83313	8.25919	6.27499	0.759758	0.018285	Yes	Down
LOC100129888	8.72801	8.71454	8.81695	7.5277	7.60897	7.93304	8.75316	7.6899	0.878528	0.00960875	Yes	Down
LOC100507033	7.30695	7.18449	8.26114	5.88583	6.035	6.22728	7.58419	6.04937	0.797629	0.0371606	Yes	Down
C4orf32	11.054	11.1071	11.7745	9.97833	9.85064	10.3265	11.3119	10.0518	0.888607	0.0151172	Yes	Down
lnc-SLC39A8-1	4.51437	4.84997	5.8928	2.58747	2.62502	2.89102	5.08571	2.70117	0.531129	0.0241854	Yes	Down
lnc-STAT6-1	9.68012	9.83337	10.1863	8.87645	8.57102	8.70255	9.89993	8.71667	0.880478	0.00505536	Yes	Down
RIMBP3	9.76562	10.0721	10.6884	7.91634	6.93344	8.4971	10.1754	7.7823	0.764818	0.0170786	Yes	Down
KIF25	8.96532	9.02478	9.6958	7.18337	7.41196	7.30049	9.22863	7.29861	0.790865	0.0099914	Yes	Down
RBM26-AS1	7.60216	7.59146	8.52966	6.40052	6.59805	6.51433	7.90776	6.5043	0.822521	0.0418041	Yes	Down
HDAC9	9.70362	9.68979	10.8616	8.72368	8.89065	8.60983	10.085	8.74139	0.866771	0.0686296	No	No
NFKB1	12.3037	12.5039	13.1441	11.1228	10.9699	11.0868	12.6506	11.0598	0.874253	0.0215593	Yes	Down
TSEN2	11.0511	11.1391	11.6734	10.0023	9.90183	10.2325	11.2879	10.0455	0.88994	0.0111459	Yes	Down
lnc-SUPT3H-1	6.35764	5.7552	6.6949	4.46895	4.44726	4.70594	6.26925	4.54072	0.724284	0.0175952	Yes	Down
SLC20A2	10.6971	10.3446	11.2591	9.97849	9.7403	9.83717	10.7669	9.85199	0.915024	0.0670341	No	No
lnc-GPR55-2	6.14253	6.34181	7.28213	5.16997	5.55427	5.57506	6.58882	5.4331	0.824593	0.0669487	No	No
TMEM44-AS1	7.38896	7.21906	7.84184	6.62917	6.43342	6.54311	7.48329	6.53523	0.873311	0.02789	Yes	Down
lnc-DHX38-5	7.26895	7.78951	8.31645	6.59806	6.0895	6.99366	7.79164	6.56041	0.84198	0.0379914	Yes	Down
SMARCAD1	9.57581	9.65736	10.5642	9.08976	8.88853	9.0044	9.93245	8.99423	0.90554	0.0929968	No	No
lnc-FBXO25-2	9.07727	8.03025	8.49572	7.66798	7.00919	7.42908	8.53441	7.36875	0.863416	0.0399367	Yes	Down
GJC2	6.39335	5.94863	7.06129	4.58709	4.37446	5.33756	6.46775	4.76637	0.736943	0.0178181	Yes	Down
lnc-MAPK8-1	5.42053	5.50312	6.29698	2.65617	3.03448	3.51093	5.74021	3.0672	0.534335	0.00212454	Yes	Down
lnc-KIF4B-1	4.85053	4.65066	5.76534	3.77747	2.8733	4.07823	5.08884	3.57633	0.702779	0.0388483	Yes	Down
LINC00346	8.68878	8.75096	9.13672	7.04853	6.86129	7.26642	8.85882	7.05874	0.796804	0.000691865	Yes	Down
RTP3	11.0091	11.2234	11.9545	7.49191	6.75341	7.76637	11.3957	7.33723	0.643862	0.000630102	Yes	Down
C1orf162	7.18431	7.06904	8.16835	6.41735	5.6041	6.11203	7.4739	6.04449	0.808746	0.0335168	Yes	Down
LOC102724795	7.7916	7.95859	7.39416	6.38792	5.67185	6.05894	7.71479	6.03957	0.782856	0.0037543	Yes	Down
lnc-DBN1-2	9.81906	9.87239	10.4613	8.76066	7.9959	8.78718	10.0509	8.51458	0.847146	0.0109808	Yes	Down
lnc-KIAA0226-3	9.53439	9.50756	9.03953	8.07949	7.71201	8.02538	9.36049	7.93896	0.848135	0.00287076	Yes	Down
KIAA2018	8.54986	8.76678	9.77024	7.61694	7.51164	7.92636	9.02896	7.68498	0.851148	0.0581795	No	No
HAUS3	5.9248	5.70336	5.41604	3.31951	4.04446	4.52915	5.6814	3.96437	0.697781	0.0258487	Yes	Down
SLU7	12.2878	12.4289	12.8432	11.366	11.4644	11.6934	12.52	11.5079	0.919165	0.0113022	Yes	Down
lnc-IRF2-1	7.57655	7.749	8.26002	6.92163	6.57266	6.91432	7.86186	6.80287	0.865301	0.0185033	Yes	Down
lnc-SORL1-1	9.48286	9.33944	10.41	7.6742	7.14308	7.48079	9.7441	7.43269	0.762788	0.00990422	Yes	Down
LOC101928666	7.35546	6.81626	8.53905	5.62678	5.84389	6.28074	7.57026	5.91714	0.78163	0.0685448	No	No
HDX	7.09289	6.9726	8.47772	6.63815	6.58646	6.59228	7.5144	6.60563	0.879062	0.200448	No	No
P2RY2	6.26176	6.53593	7.40192	5.46247	5.15899	5.95982	6.7332	5.5271	0.820872	0.0512953	No	No
SEMA3D	11.6785	11.6858	11.6184	10.677	10.498	10.6252	11.6609	10.6001	0.909027	0.000738444	Yes	Down
CENPBD1	12.4971	12.5818	12.7803	9.99117	9.39475	10.7917	12.6198	10.0592	0.797099	0.020455	Yes	Down
C1RL-AS1	6.31594	6.27453	5.38682	4.383	4.51587	4.54416	5.99243	4.48101	0.747779	0.03497	Yes	Down
TUBGCP3	8.30468	8.01418	8.53726	7.54361	7.5633	7.51569	8.28537	7.54087	0.910142	0.037935	Yes	Down
RNF144B	10.5231	10.6609	11.2096	9.5914	9.19778	9.72262	10.7979	9.50393	0.880168	0.0094955	Yes	Down
TMEM132C	8.73573	8.95194	9.81216	7.16689	7.59046	7.72031	9.16661	7.49256	0.817375	0.0204721	Yes	Down
IGF1R	11.0177	11.0922	12.1338	10.3948	10.1711	10.4777	11.4146	10.3479	0.906551	0.0896091	No	No
ANKRD34B	6.43389	5.687	7.66983	4.65149	4.61229	5.28047	6.59691	4.84808	0.734902	0.0797876	No	No
lnc-TCIRG1-1	10.5503	10.3987	10.4807	9.7308	9.76132	9.83621	10.4766	9.77611	0.933141	0.000360178	Yes	Down
RGPD1	4.7213	5.04343	5.17234	3.18256	3.94241	4.34892	4.97902	3.82463	0.768149	0.0624148	No	No
GPRIN2	5.687	6.09276	6.29333	4.63023	3.27742	4.10934	6.02436	4.00566	0.66491	0.0218166	Yes	Down
ATXN7L1	7.16303	7.18467	7.67261	6.59925	6.60911	7.05781	7.3401	6.75539	0.92034	0.0605506	No	No
LOC101927142	8.2891	8.60435	9.29301	6.43251	6.43293	6.89259	8.72882	6.58601	0.754513	0.0076671	Yes	Down
UBE2Q1	11.122	11.0522	11.68	9.12912	9.36569	9.43356	11.2847	9.30946	0.82496	0.00364194	Yes	Down
FAM124A	5.93152	5.70552	7.68266	3.92809	3.87419	4.96911	6.4399	4.25713	0.661055	0.0520976	No	No
lnc-PANK3-5	7.04491	7.00116	8.21772	6.06845	5.33246	6.18895	7.42127	5.86329	0.790066	0.0382088	Yes	Down
ZIC5	11.3336	11.2466	12.366	10.2356	9.89429	10.5487	11.6488	10.2262	0.87788	0.0388608	Yes	Down
KLHL42	10.3572	10.3561	10.834	8.68773	8.69066	9.06125	10.5157	8.81322	0.838098	0.00138741	Yes	Down
ZNF572	9.83049	10.2104	11.0177	7.36885	7.59373	8.02705	10.3528	7.66321	0.740204	0.00595028	Yes	Down
ZNF839	10.6011	10.6779	11.3501	9.56597	9.54159	9.82511	10.8764	9.64422	0.886713	0.0238278	Yes	Down
MUC20	4.94513	4.90698	6.39647	3.91114	2.5253	2.4612	5.41619	2.96588	0.547595	0.0228713	Yes	Down
WFDC21P	13.6285	13.4023	13.7229	12.6435	12.4738	12.6813	13.5846	12.5995	0.927489	0.00179141	Yes	Down
ZDHHC13	9.3522	9.66553	11.3664	7.99729	8.11891	8.23977	10.128	8.11866	0.801602	0.0830377	No	No
XLOC_l2_010064	7.84447	7.91573	9.17856	6.06008	6.70691	6.50251	8.31292	6.42317	0.772673	0.0330919	Yes	Down
TMEM86A	5.8111	5.75369	6.50903	4.54821	3.4206	4.82359	6.0246	4.26414	0.707787	0.0344957	Yes	Down
NCOA1	8.96076	8.79921	9.51053	7.78924	7.90489	8.1365	9.09017	7.94354	0.873861	0.0191092	Yes	Down
IFNAR1	10.4516	10.0802	11.1967	7.92554	8.17955	8.12195	10.5762	8.07568	0.763573	0.0131828	Yes	Down
lnc-SERPINB1-1	6.81639	6.59502	7.53517	4.66894	5.23492	5.47082	6.98219	5.12489	0.733995	0.00801354	Yes	Down
TBC1D16	8.65269	8.67564	9.47684	7.4603	7.08895	7.81542	8.93506	7.45489	0.834342	0.0142107	Yes	Down
FBXL19-AS1	7.44212	6.85885	7.4525	4.97166	5.06205	5.08895	7.25116	5.04089	0.695184	0.00639847	Yes	Down
TMCC3	11.3445	11.4797	10.839	10.2107	9.85222	10.5761	11.2211	10.213	0.910163	0.024486	Yes	Down
TNFRSF25	10.1518	10.3745	10.5513	9.10177	9.16925	9.57308	10.3592	9.28137	0.895955	0.00531889	Yes	Down
LINC00087	8.75921	8.8405	8.98178	7.75362	8.61188	8.09017	8.8605	8.15189	0.920026	0.0966397	No	No
lnc-THRSP-3	7.94495	7.48655	7.17278	6.49274	5.61346	6.15599	7.53476	6.0874	0.807908	0.0136335	Yes	Down
LOC100270804	7.62283	7.84106	9.31229	4.64856	4.56559	5.04446	8.25873	4.75287	0.575496	0.0164755	Yes	Down
MECOM	9.64207	9.76927	10.0932	7.31857	7.45574	7.80407	9.83486	7.52613	0.76525	0.000314116	Yes	Down
TRIO	13.3085	13.3622	13.3579	12.3346	12.1641	12.6518	13.3429	12.3835	0.928097	0.0202215	Yes	Down
LOC102723539	7.9739	8.05949	9.11049	5.78638	6.07739	6.08753	8.38129	5.98377	0.713943	0.0170081	Yes	Down
lnc-RP11-351M8.1.1-1	7.39371	7.49206	8.95059	4.87373	5.41547	5.63893	7.94545	5.30938	0.668228	0.020691	Yes	Down
FRAT1	8.24523	8.05117	9.12184	4.33229	2.49546	5.63258	8.47275	4.15344	0.490212	0.0300974	Yes	Down
NAIF1	11.1938	11.4832	11.8472	10.24	10.1013	10.6425	11.508	10.3279	0.897451	0.00957284	Yes	Down
RGS7BP	6.49126	5.51282	6.31174	5.11417	4.7015	4.93782	6.10527	4.91783	0.805505	0.0438689	Yes	Down
lnc-PRPF4-1	6.77146	5.50016	6.04856	4.36383	4.73316	5.00627	6.10673	4.70109	0.769821	0.0431009	Yes	Down
LOC284080	8.21048	8.41361	9.21367	6.76833	7.32827	7.62104	8.61259	7.23921	0.840539	0.0271541	Yes	Down
NR4A2	8.78243	8.77688	9.37685	7.85183	8.24317	8.1989	8.97872	8.09797	0.901907	0.0272634	Yes	Down
SZT2	8.31441	8.0203	6.73358	7.28476	6.90258	7.48865	7.68943	7.22533	0.939645	0.445867	No	No
CEP83	8.71092	8.60003	9.50026	8.30627	7.86664	8.0032	8.93707	8.0587	0.901717	0.0722913	No	No
CCDC180	10.032	10.1027	10.7359	8.59764	9.21918	9.15908	10.2902	8.99196	0.873837	0.0126004	Yes	Down
DCLRE1B	8.86036	7.5158	8.50848	6.78479	7.08159	7.21986	8.29488	7.02874	0.847359	0.076443	No	No
OSBPL2	11.083	10.9924	11.2152	10.4105	10.0275	10.4764	11.0969	10.3048	0.928623	0.0166467	Yes	Down
lnc-KCNMB4-1	9.94016	9.62636	11.5383	8.81867	8.16007	8.77809	10.3683	8.58561	0.828065	0.0812334	No	No
lnc-C17orf97-7	10.2331	10.3401	10.3365	8.53924	8.58113	8.97577	10.3032	8.69871	0.844269	0.00508469	Yes	Down
FRMD4B	9.62412	9.48296	10.4241	8.28822	8.07828	8.48693	9.84373	8.28448	0.841599	0.0215524	Yes	Down
LOC100508631	7.78932	7.51726	8.53443	5.78991	5.48666	5.99513	7.947	5.75723	0.724453	0.00832282	Yes	Down
LOC101928539	5.53264	5.10868	6.62509	5.16175	4.97644	5.30364	5.75547	5.14728	0.894328	0.309198	No	No
TPCN1	12.0169	12.2386	11.2464	11.3613	11.483	11.5835	11.8339	11.4759	0.969747	0.35572	No	No
SCARNA20	6.00561	6.07755	7.15587	4.51943	4.4601	4.95677	6.41301	4.64543	0.724376	0.0275722	Yes	Down
C9orf3	9.06298	9.13428	9.76076	8.59262	8.43994	8.59783	9.31934	8.54346	0.916745	0.0659687	No	No
MYOCD	5.70336	6.05437	6.47154	4.37891	4.03709	4.87373	6.07642	4.42991	0.729032	0.00762791	Yes	Down
ANKRD49	11.068	11.0347	11.8227	9.81227	9.61638	10.2268	11.3085	9.88514	0.874135	0.0136183	Yes	Down
lnc-METTL20-1	6.14737	5.47978	6.50121	2.50688	2.5015	3.37883	6.04279	2.79574	0.462657	0.00148402	Yes	Down
lnc-SLITRK5-11	6.71181	6.57136	7.24556	2.50256	2.47981	4.11167	6.84291	3.03135	0.442991	0.011317	Yes	Down
KCNQ1OT1	7.69861	7.78495	8.93021	6.54991	7.21837	7.24573	8.13792	7.00467	0.860744	0.0845567	No	No
GPR158	9.01925	9.22686	10.6046	7.62972	7.78192	8.31208	9.61692	7.90791	0.822292	0.0590662	No	No
KIAA1024	9.69824	9.69695	11.0125	7.90836	8.01755	8.08927	10.1359	8.00506	0.789772	0.0381322	Yes	Down
WWC2-AS2	9.78651	10.2812	10.8668	7.98389	7.98865	8.22287	10.3115	8.06514	0.782149	0.0143832	Yes	Down
ITGB8	8.5518	8.54638	9.9614	6.6518	7.3078	6.84523	9.01986	6.93494	0.768853	0.0329765	Yes	Down
ZNF480	9.81489	9.84306	10.7885	7.89702	7.60651	8.29151	10.1488	7.93168	0.781538	0.00717962	Yes	Down
HMGA2	12.7244	12.8715	13.0127	12.3975	12.4367	12.455	12.8695	12.4297	0.965825	0.0298096	Yes	Down
TRPV1	10.4708	10.4793	11.5189	9.36597	9.51756	9.58738	10.823	9.4903	0.876864	0.0574082	No	No
TTC29	8.05254	8.51367	9.12556	6.74741	7.35439	7.66542	8.56392	7.25574	0.847245	0.0344817	Yes	Down
SCN9A	6.86361	6.4979	7.59933	4.83129	5.8877	5.85045	6.98694	5.52315	0.790496	0.0368557	Yes	Down
SAMD3	9.12788	9.07841	10.1306	7.38418	7.44615	7.86712	9.44562	7.56582	0.800986	0.0186701	Yes	Down
lnc-ALDH1A3-1	11.4151	11.5246	12.0093	9.45557	9.2814	9.97197	11.6497	9.56965	0.821453	0.00177487	Yes	Down
LINC00184	6.66768	6.65555	7.54187	4.67668	5.29107	5.12738	6.95503	5.03171	0.723463	0.0084675	Yes	Down
LOC102724297	4.80815	4.5986	5.55153	3.43759	2.49066	3.73783	4.98609	3.22203	0.646203	0.0229125	Yes	Down
SAMD9L	9.51243	9.38858	10.5875	7.7555	8.19785	8.19921	9.82951	8.05085	0.819049	0.030075	Yes	Down
C14orf28	8.91407	8.73789	9.22323	8.12463	7.59764	7.93335	8.95839	7.8852	0.880203	0.00698589	Yes	Down
C9orf170	9.01311	9.1923	9.57807	6.04105	6.17691	6.0593	9.26116	6.09242	0.657847	0.00164613	Yes	Down
AP1G1	12.4516	12.4898	12.8062	11.5056	11.2052	11.4676	12.5825	11.3928	0.905448	0.00142441	Yes	Down
TES	10.663	10.8037	10.2521	9.34587	9.82792	9.32607	10.5729	9.49995	0.898518	0.0100008	Yes	Down
RBM12B	8.43929	8.5469	8.76562	7.91291	7.68314	7.80626	8.58394	7.80077	0.908763	0.00386952	Yes	Down
MYPN	8.03426	7.57749	8.88443	6.32948	6.49169	6.25606	8.16539	6.35908	0.778784	0.038387	Yes	Down
CYP1B1	11.163	11.3226	11.7323	7.13209	7.4656	7.31548	11.406	7.30439	0.640401	0.000163469	Yes	Down
ANK3	7.89033	7.8288	8.71582	6.82522	6.39887	6.65285	8.14498	6.62565	0.813464	0.0205549	Yes	Down
ELFN2	9.28984	9.61908	9.17355	8.83635	8.51528	9.06665	9.36082	8.80609	0.940739	0.0580445	No	No
lnc-GPCPD1-1	7.08855	7.01564	8.08792	5.83271	6.00514	6.22173	7.39737	6.01986	0.813784	0.0465457	Yes	Down
PYGO1	7.00952	7.06769	7.99332	4.64305	4.49433	5.3677	7.35684	4.83503	0.657215	0.00413066	Yes	Down
lnc-KIAA1919-1	8.19364	8.21394	8.24243	7.47835	7.85959	7.48809	8.21667	7.60868	0.926005	0.03857	Yes	Down
lnc-SLC12A8-1	7.15944	7.16204	8.73012	5.68876	5.59481	5.76479	7.68387	5.68279	0.739574	0.0608428	No	No
OBFC1	10.5266	10.5973	10.7639	10.1525	10.2438	10.479	10.6293	10.2918	0.968248	0.0536885	No	No
lnc-ZNF33A-2	7.91027	7.98074	8.82958	6.33553	6.92598	6.49586	8.2402	6.58579	0.799228	0.0140692	Yes	Down
HRH1	9.65263	10.0194	10.9196	9.09328	8.82023	9.17046	10.1972	9.02799	0.885339	0.0803208	No	No
KLHL41	6.71319	7.13585	8.69568	5.79165	5.26606	5.88909	7.51491	5.64893	0.751697	0.0788161	No	No
FAM225B	9.73911	9.8454	10.1568	8.60667	8.12983	8.88821	9.91376	8.54157	0.861588	0.010877	Yes	Down
LURAP1L-AS1	9.43654	9.09928	9.72427	7.91458	7.23129	8.00827	9.42003	7.71805	0.819323	0.0064039	Yes	Down
KAT6B	9.13796	9.29445	9.67802	7.3948	7.82992	7.97964	9.37014	7.73479	0.825472	0.00240754	Yes	Down
XLOC_l2_007435	6.01066	5.65758	7.24299	3.50483	3.36144	3.51394	6.30374	3.46007	0.548891	0.0263465	Yes	Down
DNAJC3-AS1	9.76812	9.79028	10.3562	9.01763	9.39996	9.35909	9.97153	9.25889	0.928532	0.0443158	Yes	Down
C1orf110	5.66414	5.45247	6.5898	4.34826	4.3348	4.31995	5.90214	4.33434	0.734367	0.0461335	Yes	Down
AQP7P1	8.3577	8.07995	7.53741	7.18582	6.07726	6.84117	7.99169	6.70142	0.838548	0.0380088	Yes	Down
FBXO10	10.6001	10.5591	11.0324	8.84091	8.80122	9.33632	10.7305	8.99282	0.83806	0.00173257	Yes	Down
MYO15B	7.42362	7.66131	6.84636	6.24845	6.49511	6.61237	7.31043	6.45198	0.882572	0.0537802	No	No
ZBTB22	9.25765	9.32199	8.28066	7.59838	7.79734	8.13243	8.95343	7.84272	0.875945	0.0627891	No	No
XKR6	4.89372	5.45312	6.24189	4.56045	4.63635	4.13699	5.52957	4.4446	0.803786	0.0940586	No	No
IFIT5	12.0046	11.9111	12.6911	11.0246	10.6412	11.0403	12.2023	10.902	0.893442	0.0179528	Yes	Down
lnc-ADAMTS18-1	9.43645	9.67719	9.31951	8.5102	8.09312	8.6409	9.47772	8.41474	0.887845	0.00884335	Yes	Down
EID2	10.9373	10.9647	11.1784	10.3508	9.55428	10.0265	11.0268	9.97719	0.90481	0.0348233	Yes	Down
lnc-PTPN14-1	7.17554	6.83472	7.67813	5.07017	4.25342	5.07329	7.22946	4.79896	0.663806	0.00279611	Yes	Down
HSPA12A	11.6406	11.5768	12.5249	10.1316	10.5149	10.7678	11.9141	10.4714	0.87891	0.0229754	Yes	Down
ZNF865	10.6966	10.3678	9.64816	9.29384	9.96214	9.98163	10.2375	9.74587	0.951974	0.274846	No	No
lnc-MAPK8IP2-1	8.42372	8.48992	8.28054	7.27142	7.3819	7.31411	8.39806	7.32248	0.871925	0.00057952	Yes	Down
SERPINB2	13.0025	13.0252	13.6599	11.1508	11.4876	11.5378	13.2292	11.3921	0.861132	0.00424115	Yes	Down
ZNF350	12.1009	12.3114	12.8858	11.3664	11.0407	11.6467	12.4327	11.3512	0.913016	0.0239931	Yes	Down
PTPRVP	5.66922	6.46361	6.43293	4.90907	5.06189	5.56488	6.18859	5.17861	0.836801	0.0400112	Yes	Down
TNFRSF8	5.18496	5.56205	6.67022	2.57628	4.34299	4.16127	5.80575	3.69351	0.636182	0.0447533	Yes	Down
NRP1	13.5716	13.461	13.9674	13.0302	13.2758	13.2729	13.6666	13.193	0.96534	0.0713209	No	No
lnc-WRNIP1-2	8.19009	8.06162	8.39811	7.57288	7.54842	7.56246	8.21661	7.56125	0.92024	0.02119	Yes	Down
lnc-CLCN6-1	10.7221	10.2288	11.1327	8.25977	8.33602	8.44928	10.6946	8.34836	0.780618	0.00971734	Yes	Down
PDE3B	6.82097	6.63092	8.39152	5.05858	4.72203	5.42544	7.28114	5.06868	0.696139	0.0450269	Yes	Down
LOC100996324	4.98969	4.56041	5.35568	4.05654	2.49189	2.50921	4.96859	3.01921	0.607659	0.0470582	Yes	Down
ABCB8	7.48745	7.4665	7.35903	6.48421	6.47381	6.69993	7.43766	6.55265	0.88101	0.00162448	Yes	Down
IQCH-AS1	4.86726	3.99586	5.23882	2.55926	2.59484	2.46557	4.70065	2.53989	0.540327	0.0267631	Yes	Down
LOC100128816	5.63819	6.00561	6.79428	4.87664	4.64685	5.03132	6.14602	4.85161	0.789389	0.051456	No	No
UTS2B	4.89825	7.69448	7.02625	2.49783	2.49701	3.45165	6.53966	2.8155	0.430527	0.034751	Yes	Down
LINC00525	4.81763	4.97609	6.74173	2.5392	2.56689	2.46194	5.51182	2.52268	0.457685	0.0397101	Yes	Down
lnc-ACER2-1	8.40976	8.47453	10.127	7.04491	7.03348	7.72445	9.00377	7.26762	0.807175	0.0748664	No	No
TMEM260	11.5465	11.5642	12.0904	10.3485	11.054	10.6918	11.7337	10.6981	0.91174	0.0193119	Yes	Down
NSD1	8.10086	8.27119	8.64306	7.28462	7.27625	7.5419	8.33837	7.36759	0.883576	0.0119891	Yes	Down
KIAA1683	5.95659	6.1485	5.32845	5.47209	6.2128	5.7813	5.81118	5.82206	1.00187	0.975137	No	No
XLOC_l2_008203	7.35318	7.05275	7.78807	6.28268	5.48091	6.77262	7.398	6.17874	0.83519	0.0628602	No	No
FASN	14.9085	15.0858	14.6957	13.748	13.3919	14.1425	14.8967	13.7608	0.923753	0.0186566	Yes	Down
LINC00925	7.69277	7.71717	8.3258	6.72382	6.44151	6.99273	7.91192	6.71935	0.84927	0.0119417	Yes	Down
lnc-NPC1-1	9.30289	9.19369	9.38152	5.80991	6.43957	6.97963	9.2927	6.4097	0.689757	0.011839	Yes	Down
ZNF202	7.97841	8.09861	9.36329	6.87	6.75191	7.50619	8.4801	7.0427	0.830497	0.0631824	No	No
CSRNP2	10.6465	10.9307	11.8215	9.48123	9.15864	9.82146	11.1329	9.48711	0.85217	0.0251633	Yes	Down
LURAP1L	9.42202	9.62245	11.366	8.25815	7.75567	8.53553	10.1368	8.18312	0.807267	0.0728523	No	No
CALHM2	10.3691	10.1693	10.5149	9.77869	9.33396	9.89519	10.3511	9.66928	0.934129	0.0368086	Yes	Down
ZSCAN32	9.3154	9.43239	10.0895	7.61298	6.89081	8.26002	9.61243	7.58793	0.789387	0.0180811	Yes	Down
C12orf65	13.9044	13.6884	13.8393	11.8174	11.0379	12.5025	13.8107	11.7859	0.853393	0.0383717	Yes	Down
RBM8A	12.8521	12.663	13.0589	12.17	12.0914	12.2065	12.858	12.156	0.945402	0.0187231	Yes	Down
LRRC66	7.13158	6.36021	8.88544	3.95805	4.63837	4.86472	7.45908	4.48705	0.601555	0.0446938	Yes	Down
XLOC_l2_009159	6.37832	5.57982	6.84338	4.98863	4.83927	4.58181	6.26717	4.80324	0.766412	0.0470819	Yes	Down
LOC101929552	5.29997	5.64477	6.96227	4.51706	3.70553	3.3326	5.969	3.85173	0.645289	0.0316929	Yes	Down
ZSCAN26	11.0995	11.1718	12.1233	9.95116	9.80665	10.3641	11.4649	10.0406	0.875775	0.0316095	Yes	Down
KIAA1107	8.37516	8.59444	9.96878	6.61904	7.18753	7.18544	8.97946	6.99734	0.779261	0.0440703	Yes	Down
lnc-GATAD1-2	7.29309	6.91496	8.02319	6.57058	6.45465	6.04284	7.41041	6.35603	0.857716	0.0642626	No	No
lnc-ADA-1	7.66894	7.64256	8.0212	6.98422	6.75981	7.07142	7.77757	6.93848	0.892115	0.00661233	Yes	Down
IDI2-AS1	8.03767	7.77923	7.90274	6.41115	6.46853	6.88391	7.90655	6.58786	0.833216	0.00449368	Yes	Down
TAB1	7.91946	8.09663	7.02236	6.70403	7.21845	7.43732	7.67948	7.11994	0.927138	0.242503	No	No
CTBP1-AS2	8.5819	8.59053	8.30803	7.18696	7.08618	7.45163	8.49349	7.24159	0.852605	0.00105378	Yes	Down
TOB2P1	10.0142	10.3054	11.0448	8.82006	9.14747	8.91181	10.4548	8.95978	0.857	0.030234	Yes	Down
UBAP1L	8.31645	8.34921	8.94702	6.78496	6.64557	7.25114	8.53756	6.89389	0.807478	0.00408809	Yes	Down
LOC101928057	6.81692	6.38509	7.03485	4.84698	5.17418	5.14772	6.74562	5.05629	0.749567	0.00393516	Yes	Down
RAB30-AS1	10.5956	10.579	11.0103	10.0157	9.85839	9.98385	10.7283	9.95265	0.9277	0.022217	Yes	Down
MT1E	8.72004	8.75058	8.23875	5.21193	5.07498	4.90438	8.56979	5.06376	0.590885	0.0002964	Yes	Down
PTPN21	12.0488	12.2502	12.8013	11.2657	11.0776	11.5697	12.3668	11.3043	0.914089	0.0224536	Yes	Down
HIRA	10.3325	10.4542	11.006	9.10086	9.21235	9.87711	10.5976	9.39677	0.886692	0.0205348	Yes	Down
GBE1	13.8588	14.0042	14.3697	13.0365	13.1234	12.9843	14.0776	13.0481	0.926868	0.0159523	Yes	Down
lnc-GFAP-1	6.5745	6.79908	6.51478	3.98495	3.969	4.38578	6.62945	4.11324	0.62045	0.000285344	Yes	Down
TRMT6	11.3586	11.4626	12.3855	10.6717	10.6689	10.8008	11.7356	10.7138	0.912931	0.0861468	No	No
BICD1	5.89643	5.81314	7.02949	3.80984	4.03274	4.57112	6.24635	4.1379	0.662451	0.0162197	Yes	Down
FLJ46875	5.09672	5.47388	7.27646	4.5096	2.60314	3.12018	5.94902	3.41098	0.573368	0.0464661	Yes	Down
MARK1	8.40043	8.49615	9.74068	6.61067	6.85907	7.56692	8.87909	7.01222	0.789746	0.0287575	Yes	Down
BTBD7	8.78611	8.60306	8.52381	8.88635	8.78764	8.85437	8.63766	8.84278	1.02375	0.104769	No	No
lnc-FAM164C-1	6.51639	6.72867	6.15043	5.8418	4.85949	5.60536	6.46516	5.43555	0.840745	0.0526687	No	No
lnc-GMDS-2	5.85529	5.80483	6.54729	4.0128	4.25586	5.17767	6.06914	4.48211	0.738509	0.0260464	Yes	Down
GDPGP1	6.64842	6.42703	6.94354	5.15439	5.13817	5.05268	6.673	5.11508	0.766534	0.00707639	Yes	Down
TCAP	8.98329	8.94663	9.22143	7.95403	7.63569	8.13894	9.05045	7.90955	0.87394	0.00536785	Yes	Down
SLC22A18AS	7.25872	7.24358	8.05841	5.83558	6.25267	6.383	7.52024	6.15708	0.818735	0.018589	Yes	Down
LMO7	8.0513	7.88572	6.63744	8.49846	7.8965	8.33012	7.52482	8.2417	1.09527	0.245057	No	No
FAM151B	6.63494	5.97005	7.54386	5.64163	5.30164	5.10217	6.71628	5.34848	0.796345	0.0826717	No	No
ZNF112	7.51592	7.83781	8.85452	7.49047	7.53818	7.67344	8.06942	7.56737	0.937783	0.338963	No	No
STXBP5	9.10484	9.05198	10.0158	7.2647	6.77	7.74902	9.39088	7.26124	0.773223	0.00742153	Yes	Down
lnc-CD53-1	6.53771	6.07609	5.54984	4.95097	4.25044	5.33325	6.05455	4.84488	0.800206	0.0476692	Yes	Down
ZNF740	10.9527	11.0283	11.2914	9.55468	9.59843	10.3544	11.0908	9.83583	0.886844	0.0274453	Yes	Down
SLC2A6	9.97259	9.8864	10.1731	8.69198	8.7067	8.39985	10.0107	8.59951	0.859032	0.000483713	Yes	Down
C6orf47	11.473	11.6557	10.8994	10.4234	9.96075	10.249	11.3427	10.2111	0.900232	0.0200041	Yes	Down
PTK2B	8.44827	8.61562	8.91671	7.68728	7.83906	7.92173	8.6602	7.81602	0.902522	0.0123809	Yes	Down
MTCL1	8.88882	8.97178	9.02751	7.04915	7.18027	7.95165	8.96271	7.39369	0.824939	0.0286374	Yes	Down
BMPER	9.66558	9.76642	10.4037	7.57818	7.39696	8.11832	9.94523	7.69782	0.774021	0.00211668	Yes	Down
CCDC146	9.39613	9.47353	10.9055	8.24127	8.44034	8.57052	9.92506	8.41738	0.848094	0.0865278	No	No
TAS2R45	5.50199	5.07341	6.14287	4.48414	4.51809	3.16496	5.57276	4.05573	0.727778	0.0558825	No	No
CD59	10.3049	10.1208	10.9297	7.47861	7.62022	8.00583	10.4518	7.70155	0.736864	0.00145087	Yes	Down
UBD	11.26	11.5722	11.9265	8.67542	9.00144	9.04453	11.5862	8.90713	0.76877	0.000808985	Yes	Down
RHD	10.3174	10.3677	10.2808	8.42211	7.15355	9.28949	10.322	8.28838	0.802985	0.0815266	No	No
FBN2	11.5754	11.5923	10.8592	10.0825	9.68842	10.4763	11.3423	10.0824	0.888921	0.0192804	Yes	Down
SYNJ2	8.92696	8.76116	8.99783	8.08627	8.05836	8.17127	8.89532	8.1053	0.911187	0.00239936	Yes	Down
KRCC1	11.3134	11.1284	12.2376	8.5629	8.88091	8.95374	11.5598	8.79918	0.761189	0.00888364	Yes	Down
FILIP1	5.03132	4.43251	6.48013	3.9147	2.57269	2.81047	5.31465	3.09929	0.583159	0.046386	Yes	Down
DNAH7	6.48159	6.91881	8.45782	5.21254	4.80815	4.9344	7.28607	4.98503	0.684186	0.0566272	No	No
LOC644656	9.94956	10.1189	10.859	8.716	8.99276	8.66701	10.3092	8.79192	0.852827	0.0219458	Yes	Down
PTPRK	9.96197	10.104	9.81466	9.93371	9.87773	9.90931	9.96021	9.90692	0.99465	0.591127	No	No
DUSP5P1	9.93292	9.83248	11.0778	8.07841	7.96452	8.12839	10.2811	8.05711	0.783684	0.0292505	Yes	Down
RALGPS2	9.47714	9.39682	10.236	8.89983	9.02336	9.11175	9.7033	9.01165	0.928719	0.11597	No	No
GRIN2D	9.37492	9.42588	9.6222	7.03477	6.24811	6.77743	9.47433	6.68677	0.705777	0.00364624	Yes	Down
WDR63	7.15029	7.56193	8.47747	6.42172	6.6427	6.70395	7.7299	6.58946	0.852464	0.094518	No	No
KMO	7.6956	7.88587	9.38252	6.74493	6.24139	6.61292	8.32133	6.53308	0.785101	0.0691274	No	No
TSTD2	7.64499	8.05927	8.40619	6.67947	6.92503	7.35861	8.03681	6.9877	0.869462	0.0244314	Yes	Down
NREP	10.6327	10.6811	11.0143	9.63571	9.52917	9.65295	10.776	9.60594	0.891421	0.00606311	Yes	Down
C1orf74	6.24376	6.68909	7.44634	5.09704	4.79063	5.91063	6.79306	5.2661	0.775217	0.0346104	Yes	Down
lnc-CKAP2L-1	6.90732	7.15731	8.78912	5.07976	4.96157	5.83976	7.61792	5.29369	0.694901	0.041223	Yes	Down
PLEKHG4	11.8211	11.8341	11.0297	10.5517	10.2059	10.8523	11.5616	10.5366	0.911345	0.0399887	Yes	Down
ANKRD13C	9.28639	9.12029	10.4143	7.73813	7.88256	8.15744	9.60698	7.92604	0.82503	0.0440475	Yes	Down
PIK3R1	9.43575	9.48325	10.4162	7.87498	7.22373	8.30896	9.77839	7.80256	0.797939	0.0116636	Yes	Down
TSPAN10	8.53418	8.66001	8.78772	8.26332	8.67561	8.29516	8.66064	8.41137	0.971218	0.194622	No	No
lnc-NMS-2	7.22775	6.76532	8.06297	5.07173	5.74162	4.78528	7.35201	5.19954	0.707227	0.012534	Yes	Down
PPP1R3F	9.94572	9.93514	10.7529	8.56779	8.85366	8.81733	10.2113	8.74626	0.856531	0.023419	Yes	Down
VAPB	7.90754	7.66963	8.59107	5.08369	5.84939	5.80357	8.05608	5.57888	0.692506	0.00272788	Yes	Down
IL1R1	7.31441	7.61871	8.46348	7.22676	6.85123	7.5462	7.79887	7.20807	0.924245	0.228331	No	No
TMEM127	11.5524	11.7075	11.6331	10.5051	10.5471	10.837	11.631	10.6297	0.913911	0.00450346	Yes	Down
C8orf58	11.7145	11.8755	11.3699	10.9094	10.8475	11.1494	11.6533	10.9688	0.941256	0.0246159	Yes	Down
lnc-ADD1-1	7.25415	6.94023	5.77518	5.98478	6.14167	6.27974	6.65652	6.13539	0.921712	0.36627	No	No
PPP1R13B	8.58205	8.57246	9.08716	7.952	7.9294	8.16801	8.74722	8.01647	0.916459	0.0340003	Yes	Down
SNORA5B	6.9948	7.09309	6.61388	5.78131	5.62487	5.90639	6.90059	5.77086	0.836284	0.00577461	Yes	Down
LINC01510	6.12012	5.774	7.29532	4.78497	4.18591	5.45491	6.39648	4.8086	0.751757	0.0571043	No	No
FMNL3	10.1809	10.2716	10.8166	9.03366	8.71636	9.16421	10.423	8.97141	0.86073	0.00568487	Yes	Down
lnc-KBTBD6-1	7.97815	7.739	7.79595	6.58003	6.03565	6.31529	7.8377	6.31032	0.805124	0.00394923	Yes	Down
SLC6A7	4.35725	4.98592	5.05981	2.51092	4.04385	3.32736	4.80099	3.29404	0.686117	0.0570551	No	No
ADAMTS16	7.08222	6.94922	6.72085	4.55771	4.66154	5.50968	6.91743	4.90964	0.709749	0.0139451	Yes	Down
TAS2R19	7.6082	7.28359	8.99884	5.52283	5.33938	6.1673	7.96354	5.6765	0.712811	0.0319901	Yes	Down
PSG1	9.24063	9.42896	9.79419	8.45726	8.13928	8.73993	9.48793	8.44549	0.89013	0.0119378	Yes	Down
LINC01410	9.90014	9.94615	10.0679	8.22145	8.73434	8.69653	9.97139	8.55077	0.857531	0.00856956	Yes	Down
COL5A1	7.39048	7.23051	7.14946	6.13822	6.54874	6.90856	7.25681	6.53184	0.900097	0.0712454	No	No
C1orf140	5.04814	5.63492	6.12985	4.95338	4.50842	4.98504	5.6043	4.81561	0.85927	0.111155	No	No
E2F8	8.24861	8.40076	9.734	7.08222	7.10208	7.57239	8.79445	7.25223	0.824637	0.0696351	No	No
ZNF275	8.2979	8.64368	9.0144	8.08319	7.78864	8.40783	8.65199	8.09322	0.935417	0.111976	No	No
FLJ31104	8.80936	8.87301	9.82967	6.59987	7.40735	7.01928	9.17068	7.00883	0.764265	0.00789642	Yes	Down
lnc-METTL23-2	5.35035	5.61699	6.65726	2.49267	2.53877	3.74552	5.87486	2.92565	0.497995	0.00673123	Yes	Down
SMIM5	6.59987	6.75098	7.21567	5.85581	6.02907	6.08053	6.85551	5.98847	0.873527	0.0308792	Yes	Down
lnc-C15orf44-1	6.97229	6.73268	6.31262	5.33399	5.40756	5.58573	6.67253	5.44243	0.815647	0.0142392	Yes	Down
CCDC96	8.74578	8.61921	8.93122	7.44074	7.57973	7.75596	8.7654	7.59214	0.866149	0.000800047	Yes	Down
P2RY6	8.49572	8.88861	9.07106	5.91485	5.48086	5.9667	8.81846	5.78747	0.65629	0.000199979	Yes	Down
lnc-CHADL-1	7.24983	6.74781	7.03861	5.95151	5.88319	6.68968	7.01208	6.17479	0.880593	0.0626971	No	No
RIMS2	9.38617	9.46196	9.93486	8.92074	8.62036	8.71205	9.59433	8.75105	0.912106	0.0222633	Yes	Down
ZNF286B	11.7745	11.8484	12.6503	11.0327	10.9706	11.1529	12.0911	11.052	0.914067	0.0610409	No	No
lnc-EXOC4-2	5.654	4.94758	6.3727	2.52474	4.32603	3.85737	5.65809	3.56938	0.630845	0.0404816	Yes	Down
FAM178A	7.0834	7.60604	8.22348	7.10243	7.34189	7.16357	7.63764	7.20263	0.943044	0.316472	No	No
MAU2	11.8673	12.2406	12.0173	10.6902	10.3835	11.0953	12.0417	10.723	0.890485	0.0106384	Yes	Down
AP5M1	10.6643	10.2983	11.5612	8.21422	8.22017	8.4188	10.8413	8.2844	0.764153	0.0182827	Yes	Down
lnc-KCNC4-1	6.43207	6.48192	6.59705	5.50109	5.14153	5.65453	6.50368	5.43238	0.835278	0.0130186	Yes	Down
HOXD13	8.22242	7.95812	9.64025	6.72447	6.4753	6.9272	8.60693	6.70899	0.779487	0.0604664	No	No
STARD4-AS1	5.84391	5.8496	6.5966	5.07296	3.80577	4.07127	6.0967	4.31667	0.708033	0.0239479	Yes	Down
A1BG-AS1	10.6305	10.3457	10.8572	9.32396	9.06341	9.56569	10.6112	9.31769	0.878103	0.00335936	Yes	Down
FAM69A	8.61294	8.75059	9.57722	7.76009	7.73305	8.05189	8.98025	7.84835	0.873956	0.0519306	No	No
TMEM236	8.00059	6.68325	8.5703	5.56751	5.39436	5.1459	7.75138	5.36925	0.692684	0.0452763	Yes	Down
HCG18	11.2273	11.0506	11.394	9.58328	9.61693	9.6695	11.224	9.62323	0.857381	0.00239392	Yes	Down
SYNDIG1	6.44118	6.24107	7.93658	4.2143	4.51875	4.48872	6.87294	4.40726	0.641247	0.0402138	Yes	Down
CUL9	8.92867	8.86472	8.91391	8.56931	8.51493	8.62544	8.90243	8.5699	0.962647	0.0020414	Yes	Down
LOC101927230	5.96683	6.06735	6.64647	4.0165	4.04149	4.6005	6.22688	4.2195	0.677626	0.0022298	Yes	Down
LPIN1	9.54767	9.57357	9.3649	8.8637	8.28247	8.71745	9.49538	8.62121	0.907937	0.0260069	Yes	Down
PARS2	10.4209	10.6018	10.6805	8.94913	8.88914	9.47897	10.5677	9.10575	0.861656	0.00815917	Yes	Down
CCR5	9.23053	9.22847	10.316	7.66113	6.93594	7.80901	9.59166	7.4687	0.778665	0.0112414	Yes	Down
SOX18	7.23455	7.51049	7.44491	6.26502	5.15992	6.44492	7.39665	5.95662	0.805314	0.064265	No	No
CADM3-AS1	8.14056	8.154	6.08277	4.94646	3.83207	4.93064	7.45911	4.56972	0.612637	0.0331076	Yes	Down
lnc-PFKP-7	8.00636	7.87521	8.88017	6.21463	6.35387	6.93613	8.25392	6.50154	0.787692	0.0134265	Yes	Down
LOC101928489	6.27066	6.44977	6.98561	5.75791	5.5381	5.69351	6.56868	5.66317	0.862148	0.0422165	Yes	Down
LMBR1	7.25035	7.24046	8.50408	7.09866	6.89163	7.1039	7.66496	7.0314	0.917342	0.268518	No	No
SLCO4C1	7.93112	7.63768	8.08957	4.90756	4.87694	4.82281	7.88612	4.8691	0.617427	0.00141236	Yes	Down
CSRP1	9.48153	9.38704	9.1299	8.7967	8.76067	9.19597	9.33282	8.91778	0.955529	0.0811924	No	No
lnc-NBPF6-2	7.02625	7.15105	8.31027	4.822	4.76815	5.12206	7.49586	4.90407	0.654238	0.0183625	Yes	Down
LY9	9.52582	9.59576	10.1533	9.38334	9.10118	9.38753	9.75831	9.29069	0.952079	0.127742	No	No
lnc-VMO1-1	6.69488	6.97631	7.15217	5.89383	6.05238	6.07153	6.94112	6.00591	0.865266	0.0103387	Yes	Down
KIAA1462	9.99235	10.0608	11.2096	9.51819	9.16946	9.64523	10.4209	9.44429	0.906281	0.119397	No	No
PIEZO2	6.84266	6.72502	7.30826	6.26275	6.16843	6.58128	6.95865	6.33749	0.910735	0.052496	No	No
FIGN	8.64341	8.53195	9.60771	8.02672	7.6637	8.12587	8.92769	7.93876	0.889229	0.0855964	No	No
lnc-LAMA5-1	7.08159	7.22739	8.2108	6.59215	6.17127	6.4663	7.50659	6.40991	0.853904	0.0773403	No	No
lnc-SUCLA2-1	5.95969	5.44656	6.70755	4.6485	5.02437	5.08076	6.03793	4.91788	0.814497	0.078126	No	No
lnc-SLC5A8-1	6.3275	5.95064	6.39142	4.90278	5.27881	5.41821	6.22319	5.19993	0.835574	0.00797482	Yes	Down
FAM223A	7.52107	7.45816	7.83409	5.01131	4.59993	5.41526	7.60444	5.00883	0.658672	0.00246065	Yes	Down
ADM2	8.87713	9.17718	9.30096	8.23788	7.82483	8.60261	9.11842	8.22177	0.901666	0.0371934	Yes	Down
MCM3AP	12.2977	12.2991	12.6282	11.4468	11.3577	11.6124	12.4083	11.4723	0.924568	0.00340965	Yes	Down
LUM	9.69134	9.72262	11.5228	8.16373	8.50899	7.81813	10.3122	8.16362	0.791643	0.0591616	No	No
PLA2G4C	8.14901	8.44574	9.25935	7.55418	7.23285	7.46903	8.61803	7.41869	0.860833	0.0590892	No	No
ATG2A	10.5017	10.6993	8.11125	9.1756	9.07637	9.53303	9.77074	9.26167	0.947898	0.604516	No	No
C8orf48	9.8628	10.0037	11.6559	8.69418	8.30368	8.81429	10.5075	8.60405	0.81885	0.0718364	No	No
KCNJ14	10.7844	10.9142	11.625	9.84495	9.76505	10.1108	11.1079	9.90693	0.891884	0.0307342	Yes	Down
UBTD2	11.7384	11.71	13.0007	10.9172	10.6891	11.098	12.1497	10.9015	0.89726	0.0899494	No	No
DHRS3	13.1012	13.1871	12.7837	11.907	12.0668	12.061	13.024	12.0116	0.922266	0.00674148	Yes	Down
UGT2B7	4.64393	4.88024	3.42476	2.63664	2.84198	3.30035	4.31631	2.92632	0.677969	0.0740485	No	No
SLC35E2	10.7938	10.7973	10.8715	10.6515	10.4173	10.5314	10.8209	10.5334	0.973435	0.038036	Yes	Down
lnc-NEDD4L-2	7.02133	6.33259	6.34618	6.20767	5.96168	5.7558	6.5667	5.97505	0.909902	0.103975	No	No
TTC28-AS1	8.46847	8.287	8.78287	8.48594	8.65487	8.54304	8.51278	8.56128	1.0057	0.776311	No	No
lnc-ODF4-2	7.03423	6.65591	7.232	5.98291	5.72976	6.07196	6.97405	5.92821	0.850039	0.0103387	Yes	Down
BDNF	10.5633	10.654	11.8039	8.41145	8.07076	8.50848	11.0071	8.33023	0.756807	0.0142606	Yes	Down
ASPM	11.2865	11.3228	12.5575	10.515	10.7528	10.5582	11.7223	10.6087	0.905002	0.11252	No	No
lnc-FRG1-5	5.87819	5.89301	6.28934	2.91099	3.93371	2.66856	6.02018	3.17109	0.526743	0.0111021	Yes	Down
DLX1	11.1536	11.1615	11.8548	10.086	9.90339	10.4783	11.39	10.1559	0.891652	0.0154357	Yes	Down
SNX29	7.29955	7.33084	7.26068	6.87637	6.76608	6.9295	7.29703	6.85732	0.939741	0.00524566	Yes	Down
MESDC2	9.23454	9.41905	9.4256	7.95225	8.05175	8.25313	9.35973	8.08571	0.863882	0.000531672	Yes	Down
LOC100506458	5.80165	5.18557	5.54565	3.43609	2.61754	2.90367	5.51096	2.98577	0.541787	0.00151239	Yes	Down
PRG1	7.09852	7.27436	8.72193	5.41788	4.51999	5.40135	7.69827	5.11307	0.664185	0.0196087	Yes	Down
ATXN1L	8.09921	8.31972	8.73127	7.34327	7.70656	7.86967	8.3834	7.63984	0.911305	0.0386277	Yes	Down
lnc-LRIG2-4	11.5209	11.3687	11.4789	9.59431	9.03363	9.87259	11.4562	9.50018	0.829261	0.0132736	Yes	Down
lnc-HIST4H4-1	7.18753	7.10397	8.88391	4.72662	4.63712	5.12964	7.72514	4.83112	0.625377	0.0311423	Yes	Down
ZNF557	10.641	10.819	10.9037	9.03173	9.02446	9.48638	10.7879	9.18085	0.851033	0.00269567	Yes	Down
LINC00839	8.55448	8.43932	8.71919	6.81083	6.50146	7.14065	8.571	6.81764	0.795432	0.00446308	Yes	Down
lnc-SPATA17-2	8.30896	7.81017	8.99226	7.05778	7.52675	7.0075	8.37046	7.19734	0.85985	0.0568763	No	No
CFAP44	5.67322	5.50716	5.48769	4.54973	4.7525	4.00661	5.55602	4.43628	0.798463	0.0305099	Yes	Down
PHTF1	10.4753	10.6487	11.8706	9.1737	9.16866	9.54677	10.9982	9.29638	0.845261	0.0513824	No	No
DKFZp686M1136	10.92	11.0938	11.2747	9.70498	10.1719	10.0442	11.0962	9.9737	0.898842	0.00388393	Yes	Down
N4BP2	10.6087	10.3944	10.8042	9.76878	9.45712	9.55801	10.6024	9.59464	0.904948	0.00314453	Yes	Down
NDUFC2	11.5556	11.5525	11.7325	10.453	10.6397	10.6214	11.6135	10.5714	0.910265	0.000243532	Yes	Down
LOC100507577	10.764	11.0881	11.7254	9.32821	9.74615	9.29861	11.1925	9.45766	0.844999	0.0122265	Yes	Down
EXO5	11.2945	11.3232	12.2096	10.447	9.99442	10.5633	11.6091	10.3349	0.890244	0.0313047	Yes	Down
LOC101928955	9.94257	9.61538	10.146	8.16494	7.84796	7.78491	9.90131	7.9326	0.801167	0.000750148	Yes	Down
LINC01530	6.98725	7.01541	7.70731	6.20816	5.68437	6.3396	7.23666	6.07738	0.839805	0.0208634	Yes	Down
ZNF554	5.05827	4.48029	5.70074	3.16182	2.60652	4.2178	5.07976	3.32872	0.655289	0.0453818	Yes	Down
ZFP69	9.92995	10.2723	11.3526	8.73573	8.67753	9.33904	10.5183	8.91743	0.847803	0.0459182	Yes	Down
lnc-WDR1-1	9.71487	9.60724	10.6717	7.34748	7.7503	7.47707	9.99793	7.52495	0.75265	0.0111459	Yes	Down
FUT4	10.0598	10.168	10.9447	8.74805	7.87958	9.21901	10.3908	8.61554	0.829149	0.0251752	Yes	Down
SAP30L	11.3771	11.3272	11.8374	10.3407	10.165	10.4084	11.5139	10.3047	0.89498	0.00837067	Yes	Down
PAFAH1B1	13.4353	13.5974	13.8626	12.9973	13.1358	13.2593	13.6318	13.1308	0.963251	0.0356726	Yes	Down
LOC100128035	5.32054	5.26398	6.19873	2.94088	2.66324	3.13222	5.59442	2.91211	0.520539	0.00521142	Yes	Down
RPTOR	11.3088	11.3476	11.8261	8.97224	8.7964	9.59557	11.4942	9.12141	0.793569	0.00211141	Yes	Down
lnc-SLC11A2-1	5.83927	6.06029	8.15935	4.01178	3.71308	4.91391	6.6863	4.21292	0.630083	0.0598459	No	No
XLOC_l2_005781	7.81608	7.94954	8.53714	5.8111	5.65628	5.89161	8.10092	5.78633	0.71428	0.00533077	Yes	Down
PRR5L	9.87132	9.98499	11.4943	8.35949	7.57574	8.62063	10.4502	8.18529	0.783267	0.0292376	Yes	Down
SRSF8	11.1991	10.8199	11.9288	8.87825	9.15224	9.20979	11.3159	9.08009	0.802418	0.0140156	Yes	Down
lnc-HLA-DQA1-5	6.92691	6.76685	8.12496	4.38596	5.39777	4.89332	7.27291	4.89235	0.672681	0.0135209	Yes	Down
XLOC_l2_014830	7.57298	7.62194	9.0912	6.0495	5.62144	6.50743	8.09538	6.05946	0.748508	0.0361176	Yes	Down
LOC100130502	7.68817	7.73189	8.31818	6.56576	6.77094	6.91195	7.91275	6.74955	0.852997	0.0152472	Yes	Down
TBL1Y	10.3425	10.6925	10.3454	8.77442	9.21972	9.62789	10.4601	9.20734	0.880232	0.021652	Yes	Down
DGCR14	6.99294	6.53337	8.12585	4.7158	4.59397	5.17092	7.21739	4.8269	0.668787	0.0256943	Yes	Down
[truncated: 20,398 more rows]
